# Supplementary material for: Restricted Dispersal in the Late Successional Forest Tree Species Nothofagus Pumilio: Consequences Under Global Change
Source: Ecol Evol. 2025 May 23;15(5):e71002. doi: 10.1002/ece3.71002 (PMC12100765; doi:10.1002/ece3.71002)
Supplement: Supplementary file 1 — Data S1. [file ECE3-15-e71002-s001.zip]

Archive with 3 entries (3 files):
- Supplementary_Soliani-Sekely et al.docx
- Supporting File_cpGenome.fasta
- Supporting Table DeveloppedMarkers.xlsx
