# Supplementary material for: Restricted Dispersal in the Late Successional Forest Tree Species Nothofagus Pumilio: Consequences Under Global Change
Source: Ecol Evol. 2025 May 23;15(5):e71002. doi: 10.1002/ece3.71002 (PMC12100765; doi:10.1002/ece3.71002)
Supplement: Supplementary file 1 — Data S1. [file ECE3-15-e71002-s001.zip › Supporting File_cpGenome.fasta]

>Contig1
AATGGACGATTACATCGTTTATAGTCGAAAAGAATAGTCACAAGAGGTTTTTCAAACCAAAATATATCTTTTTTTTTATCTTTAAATATTTCTAACTTAGAATTTTCTTGATTCCGATCCAGATAAGAAGTTTCATAAACTGGTCTATTT
TTATAGCGTGTTTCTTTAAAGTGGAATTCATCCTTTGTTTTTTCCTTTCCATTCACTCGGATCTCTTCCGTTTCATCGATTTTGTCCAGATCCTCCTTTTCTTCCGAAAAAAGAGAAGGAGAAGGATCTTCTTCGGTGGATCCCTCTTGT
TCCTGTTTAGCCCCCCTCGTTTCGGAAGTTGTTTCTATTTCTACATCTGTTTCTTCCTCACTTTCCCCCCTTTCTTCCGTTTCTGAGGTTTCTTTCAGTTTCTTAGTAACAATGGGTGACGGTATTCTGCCTAAATAGTAGACACAGGTA
ATAAATAAGAGAATACTAAAGATTCGAGCCATAGAATTTCTCAATTCTGACACAAGGTACTTATTAGATCTAATAGAATTATTTTGCTGTATCCAGACTAATACCAATCCAACCCATTTCATGAATAAAATGTGACCAATTAACCAACCA
ACAAAACTACTTGTTACAAATAATATCTTGTTGTTGCATCGAAACATATAAATGTTGACTAATCTGACTAACATTGAACTTGGTAAAATGAAATGGTTGAATAATTGAAAAATGAGATTATTCAGGAATACACATTGAATGCTAAGATTA
CGCATTGAGTTTCTGGTAGTAGATCCATAATCAAAAAAGTGTTTGTGATTGCTCCAAAAGAAATGAAACAAAAGATACGGTAGAGCTAGGACAGTTATTGTATGAGGTCTACCCAATGCTAGATGCAGAGGCGCATAATAGATCGATATG
AACATCATGAGCTGTCCCGTAATAAAACCAGTTGTTGCTGATACTTTCTTCTCGGTTCCTTCTTCTATAACCCGAGCTCGGAGAAGGAAGAGATAAGAGGGCCCTATGGAAAATGTGGTCAGAAATCCATAATAGAGTCCGACCACAACG
ACCGAATTGATTATCTTCATGCATAAGGATACTAGATTACCTAGTATAAAAGATTTCAAAATCATCACAAACCTCCCTTTTTCTTTTCTATTGCAATTTCTGGATTATTATATGATGATTTTGAAACTTTCCATATATATAGAAATAGAA
ACAGATAGACTAGAAACGACATCTCTTATCTCAATGACACCAAGCCAAAGGGATATTAAATGAATGGAATTGGGATATGGATGGAATATAATGAAATAGAGCCGCTTTGAGGTTCCCTGTGAAATGAGGCATGGAACGGAGCCACTACGA
AGAAGTTCCGGGAGTTACGAAGGAAACTTCGAGCTCATATTGGTCATGGGTTGAGAACGGGAATTGAACTCTATGAGATCTAATCTCCCGTTGTTCCTCAGTAGCTCAGTGGTAGAGCGGTCGGCTGTTAACTGACTGGTCGTAGGTTCG
AATCCTACTTGGGGAGATTTGATTCATTCCGAATTAAAGAATTCGGAATGGAATGAAAGGGTTCGCTTTGACCGTTAAGAGTAGGTAACCCGTTCCCTGTGTCTTTCTTTCTATTGCATTCTATCTCATCGTATCACATTCTGTTCTGCG
ATATTTTGGAATCACCGTCAATACCTCGGTGTAGGTCCGGGATAATCCTTTGTTCCACAGTCTGGGGCTATTTACAACTAGCCAATTAAGAATTCTCAGATGTACTAGTACTAGCAAGTGCATCTTTGATGCAGTCATTGATTCTCCCAA
GAGGCCACAATTACCGCGAGCAAACATATTAATGATGAGGAACGCATTTTTGCTATTCTACTAATACTTGTACTTGCTCTGCTATTCTGCCCAAGCCTGGCTGAGGAAGAATTACGGGGCGTAAAACAAAAAAATATGCTGATTCGGGCT
GGGATACTATATTTCATTTATCCACCGTTAAATTAACGATAAATAATCAAAATAAAATAAATGAATAAAAGGCCATTCCATTTCGGCAAAAGACCCACACCCAAGTTCCATAGCTTTGGGTCCGCTATCCCGATCATGATTTTCCTACCC
CCAGGGGGAAAGGCCCTTCCCTTTTTGGCCGGTTGTGGGCGAGGAGGGATTCGAACCCCCGACACCGTGGTTCGTAGCCACGTGCTCTAATCCTCTGAGCTACAGGCCCCACCCCGTCTCCACTGGATCTGTTCCCGGGAGTACCCTAAA
AAAAGAACCTTTCCTCTACCCAGCCATTTCGGGTTAAGAAGATGTGAAAGCGCCTCTCTCTCTATAAGAACGGTGCGTTCCGAGGCGTGAAGTGGGAGAGAAAGGGTTTCATAATTGGGGTTTTGAATAAGACGACTTCCTATTGAAAAG
TAATAAGAATGAGGGGTGTTAAGCTTTTTATCATCCTGGCGTCGAGCTATTTTTCCGCAGGACCTCCCCTACAGTATCGTCACCGCAGTAGAGTTTAACCACCAAGTTCGGGATGGATTGGTGTGGTTCCTCTACGCCTAGGACACCAGA
ATATCGAACCATGAACGAAGAAAGGCATGAGAGAAAAAAAAAGCATATTGGCTAGTGATTGTGAGGTCCCAATTCTTGACTGGAGGGGACACCAAAGGCCTCTGCCCTCCCTCTCTATCTATCCAAGGGATGGAAGGGCAGGGGCCTTTG
GTTTTTTCATGTTGTCAAAGAGTTGAACAATGGTTTTTCGTGTTGTCAAAGAGTTGAACAATGAAAATAGATGGCGAGTGCCTGATCGAATTGATCGGGTCATGTAGGAACAAGGTTCAAGTCTACCGGTCTGTTAGGATGCCTCAGCTG
CATACATCACTGCACTTCCACTTGACACCTATCGTAATGATAAACGGCTCGTCTCGCCGTGACCTTCCCTTGAATTCTCAAAACTTCTGTCGCTCCATCCCCGCAAGGGCAGAGAACCCATCGCTGTCTCGGCTGTGCTACCGGAGGCTC
TGGGGAAGTCGGAATAGGAGAGCACTCATCTTGGGGTGGGCTTACTACTTAGATGCTTTCAGCAGTTATCCGCTCCGCACTTGGCTACCCAGCGTTTACCGTGGGCACGATAACTGGTACACCAGAGGTGCGTCCTTCCCGGTCCTCTCG
TACTAGGGAAAGGTCCTCTCAATGCTCTAACGCCCACACCGGATATGGACCGAACTGTCTCACGACGTTCTGAACCCAGCTCACGTACCGCTTTAATGGGCGAACAGCCCAACCCTTGGAACATACTACAGCCCCAGGTGGCGAAGAGCC
GACATCGAGGTGCCAAACCTTCCCGTCGATGTGAGCTCTTGGGGAAGATCAGCCTGTTATCCCTAGAGTAACTTTTATCCGTTGAGCGACGGCCCTTCCACTCGGCACCGTCGGATCACTAAGGCCGACTTTCGTCCCTGCTCGACGGGT
GGGTCTTGCAGTCAAGCTCCCTTCTGCCTTTGCACTCGAGGGCCAATCTCCGTCTGGCCCGAGGAAACCTTTGCACGCCTCCGTTACCTTTTGGGAGGCCTACGCCCCATAGAAACTGTCTACCTGAGACTGTCCCTTGGCCCGTAGGTC
CTGACACAAGGTTAGAATTCTAGCTCTTCCAGAGTGGTATCTCACTGATGGCTCGGGCCCCCCCGGAAGGAGGCCTTCTTCGCCCTCCACCTAAGCTGCGCAGGAAAGGCCCAAAGCCAATCCCAGGGAACAGTGAAGCTTCATAGGGTC
TTTCTGTCCAGGTGCAGGTAGTCCGCATCTTCACAGACATGTCTATTTCACCGAGCCTCTCTCCGAGACAGTGCCCAGATCGTTACGCCTTTCGTGCGGGTCGGAACTTACCCGACAAGGAATTTCGCTACCTTAGGACCGTTATAGTTA
CGGCCGCCGTTCACCGGGGCTTCGGTCGCCGGCTCCCCTGTCATCAGGTCACCAACTTCCTTGACCTTCCGGCACTGGGCAGGCGTCAGCCCCCATACATGGTCTTACGACTTTGCGGAGACCTGTGTTTTTGGTAAACAGTCGCCCGGG
CCTGGTCACTGCGACCCCCTTTGTGAGGAGGCACCCCTTCTCCCGAAGTTACGGGGCTATTTTGCCGAGTTCCTTAGAGAGAGTTGTCTCGCGCCCCTAGGTATTCTCTACCTACCCACCTGTGTCGGTTTCGGGTACAGGTACCCTTTT
GTTGAAGGTCGTTCGAGCTTTTCCTGGGAGTATGGCATGGGTTACTTCAGCGCCGTAGCGCCTGGTACTCGAACATTGGCTCGAGGCATTTTCTCTACCTCTTCTTACCCTGAAAAAGCAGGGGCACCTTGCGTCCTTGAACCGATAACC
ATCTTTCGGCTAACCTAGCCTCCTCCGTCCCTCGGGACCAACAAGGGGTAGTACAGGAATATTCACCTGTTGTCCATCGACTACGCCTTTCGGCCTGATCTTAGGCCCTGACTCACCCTCCGTGGACGAACCTTGCGGAGGAACCCTTAG
GTTTTCGGGGCATTGGATTCTCACCAATGTTTGCGTTACTCAAGCCGACATTCTCGCTTCCGCTTCGTCCACCGCTGCTCGCGCGGGTGCTTCCCTCTAAGGCGGAACGCTCCCCTACCGATGCATTTTTACATCCCACAGCTTCGGCAG
ATCGCTTAGCCCCGTTCATCTTCGGCGCAAGAGCGCTCGATCAGTGAGCTATTACGCACTCTTTCAAGGGTGGCTGCTTCTAGGCAAACCTCCTGGCTGTCTCTGCACCCCTACCTCTTTTATCACTGAGCGGTCATTTAGGGGCCTTAG
CTGGTGATCCGGGCTGTTTCCCTCTCGACGATGAAGCTTATCCCCCATCGTCTCACTGGCCGACCTTGACCCCTGTTATTTTGAGGTCATATCTAGTATTCAGAGTTTGCCTCGATTTGGTACCGCTCTCGCGGCCCGCACCGAAACAGT
GCTTTACCCCTAGATGTCCAGTCAACTGCTGCGCCTCAACGCATTTCGGGGAGAACCAGCTAGCTCTGGGTTCGAGTGGCATTTCACCCCTAACCACAACTCATCCGCTGATTCTTCAACATCAGTCGGTTCGGACCTCCACTTAGTTTC
ACCCAAGCTTCATCCTGGTCATGGATAGATCACCCAGGTTCGGGTCCATAAGCAGTGACAATTGCCCTATGAAGACTCGCTTTCGCTACGGCTCCGGTGGGTTCCCTTAACCAAGCCACTGCCTATGAGTCGCCGGCTCATTCTTCAACA
GGCACGCGGTCAGAGCCCCGGGCTCCTCCCACTGCTTGGGAGCTTACGGTTTCATGTTCTATTTCACTCCCCGATGGGGGTTCTTTTCACCCTTCCCTCACGGTACTACTTCACTATCGGTCACCCAGGAGTATTTAGCCTTGCAAGGTG
GTCCTTGCTGATTCACACGGGATTCCGCGTGCCCCATGCTACTCGGGTCAGAGCGTAAGCTAGTGATGCTTTCGGCTACTGGACTCTCGCCATCTAGGGTGCAGCACTCCACTGCTTCGCCTAGCAGCACGACGCTTGTATTGCTCTCCC
ACAACCCCGTTTTCGCGGTTTAGGCTGCTCCCATTTCGCTCGCCGCTACTACGGGAATCGCTTTTGCTTTCTTTTCCTCTGGCTACTAAGATGTTTCAGTTCGCCAGGTTGTCTCTTGCCTGCCCATGGATTCAGCAGCAGTTCGAAAGG
TTGACCTATTCGGGAATCTCCGGATCTACGCTTATTTTCAACTCCCCGAAGCATTTCGTCGCTTACTACGCCCTTCCTCGTCTCTGGGTGCCTAGGTATCCACCGTAAGCCTTTCCTCGTTTGAACCTCGCCCTTAACTTTAAGGCTATG
CCATCCTAAGGTGCTGCTAAATGGAGGGATCTTATCAACGTCCATGAATGATAAATCATAGATCAAACTGCCGAATCGGAAAAATTGGGTGCTATCATATAGCTTTGTATCGGCTAAGTTCACGAGTTGGAGATAAGCGGACTCGAACCG
CTGACATCCGCCACAGGGTAAACCGCCGCCTCTCAGGCCCCCGACTGATTCTACCATAGAGGCCAACGATAGACAATAACTCCCCCCCGAACACAGCTTACAACTTTCATCGTACTGTGCTCTCCAAAGAGCAACTCTTCTCAAAATCTC
AAAAGGTGCTGAGTTGGAATCCCATTCTAACTAAGGATTCTTGTGGTTCCGGAGGATCCAGCTACAGGAGAACCGGTAACGGAGAGCTTTCCCCCCTTTTCCGCCCGACTCTTTGGTCTTAAGCATGCTGGTTTTAAGAATGAGTGATTG
CCCTTCTCCGACCCTTACTGCCCAACCTTAGAGCGGACAGCTAATGCGTTCCACTTATTGAACAGGGTTCTATGGTCGGTCCGCGACCCCTGGATGCCGAAAGCGTCCTTGGGGTGATCTCGTAGTTCCTACGGGGTGGAGACGATGGGG
TCGGTCCATGGATTTTCCTTCCTTTTGCCGCATTTCGCTCAAAGGGTTGAAGGGAGATAGTGCATCAAGCTGTTCGCAAGGGCCAACTTGATCCTCTTCCCCAGGGATCCCAGATGAGGGATCCCTAGGAGAGCCGCCGACTCCAACTAC
CGTCCATGTACGATCCATACTAGATCTGACCAACTGCCCATCCTACCTCCTCTACGTTCTTGACAGCCCGTCTTTGTCTCAGTAGAGCCTTTCAGTGGCATGTTTCGGTCCTCTTCCCCATTACTTAGAAAAAGTGAGCCACCGGTTCAG
GTACAAGATACTATCATTATCGCCTGGACAATTAGACATCCAACCCGTAATCGCAACGACCCAATTGCAAGAGCGGAGCTCTACCAACTGAGCTATATCCCCCCGAGCCAAGTGGAGCATGCATGAATGAGTCAGATGCTTCTTCTATTC
TTTTACTTGGTGCAGCTGGGCCATCCTGGACTTGAACCAGAGACCTCGCCCGTGAAGTAAATCATCGCACCTACGGTCCAACCAATTGGGAGAGAATCAATAGATTCCTTTTCGGGAGCGATTCATCCTTCCCGAACGCAGCATACAACT
TCCGGTGTACTGCGCTCTCCAAGTGTGCTTGTTCCCCTCCTTCTTCCTTACCATGGCAAGTCTTTGTGAAATAACTCCGATGAGAAGAAAAAAGAAGGCGTTAAGAGGACCCTCCTGGCCCAACCCTAGACACTCTAAGATCCTTTTTCA
AACCTGCTCCCATTTCGAGTCAAGAGATAGATAAATAAACACATCCCATTGCACTGATCGGGGGCGTTCGTAGTGACTGAGGGGGTCGAAGACCAAGAAGTGAGTTATTTATCAGCCAAGCATTCTTCTTACGGCTAGATCCAATCTCCT
GGTCCCTGCGGAAAGGAAAAATAATTTCACGTTCTTCCTTTCGGAAAGGGAGGATTAGGAAAATCCTATTGATTGCAGCTTTCTCCGGACCTCCGGGAAAAGCATGAAAAAAAAGGCAGGCTCGAATGGTACGATCCCTCCGTCACCCCA
GAATGAAAGGGGCGATCTCGTAGTTCTTGGTCTGTGAAGATACGTTGTTAGGTGCTCCGTTTTATTTTCCCATTGAGGCCGAACCTAAACCTGTGCTCGAGAGATAGCTGTCCATATACTGATAAGGGATGTATGGATTCTCGAGAAGAG
AGGAGCCGTGGTGGTCCTCCCCGGACCGCCCGGATCCCGCGAGTGAATAGAAAGTTGGATCTACATTGGATCTCACCTGAATCGCCCCATCTATCCTCCTGAGGAGAAGTTTGGTTTCAAACCCCGGTTCGAACAGGAGAAGTACGCCAT
GCTAATGTGCCTTGGATGATCCACATCTCAGGGTCAGGCGCTGATGAGCACATTGAACTATCCATGTGGCTGAGAGCCCTCACAGCCCAGGCACAACGACGCAATTATCAGGGGCGCGCTCTACCACTGAGCTAATAGCCCGTCGTGCGG
GCCTCCCGCCGGGGGCCCGCTATGCCAAAAGCGAGAGAAACCCCATCCCTCTCTTTCCTTTTTTCGCCCCCATGTCGCCACACGGGAGGGTCATGGGGACGTAAAAAAGGGGATCCTATCAACTTGTTCCGACCTAGGAAAATAAGCTCA
TGAGCTTAGTCTTACTTCACCGTCGAGAAACGAAAGAAGACTTCCATCTCCAAGTTTAACTCAGATGTAGCTCGCTTCTTTTTGAGTGTGAAGCAGTGTCAAACCAAAATACCCAACAAGCGTTAGCTCTCCCTGAAAAGGAGGTGATCC
AGCCGCACCTTCCAGTACGGCTACCTTGTTACGACTTCACTCCAGTCACTAGCCCTGCCTTCGGCATCCCCCTCCTTGCGGTTAAGGTAACGACTTCGGGCATGGCCAGCTCCCATAGTGTGACGGGCGGTGTGTACAAGGCCCGGGAAC
GAATTCACCGCCGTATGGCTGACCGGCGATTACTAGCGATTCCGGCTTCATGCAGGCGAGTTGCAGCCTACAATCCGAACTGAGGACGGGTTTTTGGAGTTAGCTCACCCTCGCGGGATCGCGACCCTTTGTCCCGGCCATTGTAGCACG
TGTGTCGCCCAGGGCATAAGGGGCATGATGACTTGACGTCATCCTCACCTTCCTCCGGCTTATTACCGGCAGTCTGCTCAGGGTTCCAAACTCAACGGTGGCAACTAAACACGAGGGTTGCGCTCGTTGCGGGACTTAACCCAACACCTT
ACGGCACGAGCTGACGACAGCCATGCACCACCTGTGTCCGCGTTCCCGAAGGCACCCCTCTCTTTCAAGAGGATTCGCGGCATGTCAAGCCCTGGTAAGGTTCTTCGCTTTGCATCGAATTAAACCACATGCTCCACCGCTTGTGCGGGC
CCCCGTCAATTCCTTTGAGTTTCATTCTTGCGAACGTACTCCCCAGGCGGGATACTTAACGCGTTAGCTACAGCACTGCACGGGTCGATACGCACAGCGCCCAGTATCCATCGTTTACGGCTAGGACTACTGGGGTATCTAATCCCATTC
GCTCCCCTAGCTTTCGTCTCTCAGTGTCAGTGTCGGCCCAGCAGAGTGCTTTCGCCGTTGGTGTTCTTTCCGATCTCTACGCATTTCACCGCTCCACCGGAAATTCCCTCTGCCCCTACCGTACTCCAGCTTGGTAGTTTCCACCGCCTG
TCCAGGGTTGAGCCCTGGGATTTGACGGCGGACTTAAAAAGCCACCTACAGACGCTTTACGCCCAATCATTCCGGATAACGCTTGCATCCTCTGTATTACCGCGGCTGCTGGCACAGAGTTAGCCGATGCTTATTCCCCAGATACCGTCA
TTGCTTCTTCTCCGGGAAAAGAAGTTCACGACCCGTAGGCCTTCTACCTCCACGCGGCATTGCTCCGTCAGGCTTTCGCCCATTGCGAAAAATTCCCCACTGCTGCCTCCCGTAGGAGTCTGGGCCGTGTCTCAGTCCCAGTGTGGCTGA
TCATCCTCTCGGACCAGCTACTGATCATCGCCTTGGTAAGCTATTGCCTCACCAACTAGCTAATCAGACGCGAGCCCCTCCTCGGGCGGATTCCTCCTTTTGCTCCTCAGCTTACGGGGTATTAGCAGCCGTTTCCAGCTGTTGTTCCCC
TCCCAAGGGCAGGTTCTTACGCGTTACTCACCCGTCCGCCACTGGAAACACCACTTCCCGTCCGACTTGCATGTGTTAAGCATGCCGCCAGCGTTCATCCTGAGCCAGGATCGAACTCTCCATGAGATTCATAGTTGCATTACTTATAGC
TTCCTTGTTCGTAAACAAAGCTGATTCGGAATTGTCTTTCATCCCAAGGCATAACTTGTATCCATGCGCTTCATATTCGCCTGGAGTTTGCTCCCAGAAATATAGCCATCCCTCCCCCCTCACGTCAATCCCACGAGCCTCTTATCCATT
CTCATTCGATCACGGCGGGAGAGCAAGTAAAAATAGAAAAACTTACATTGGGTTTAGGGATAATCAGGCTCGAACTGATGACTTCCACCACGTCAAGGTGACACTCTACCGCTGAGTTATATCCCTTGCCCCCATCGAGAAATAGAACTG
ACTAATCCTAAGTCAAAGGGTCGAGAAACTCAAAGCCCCTATTCCACTATTCTTGAACAACTTGTAGTCGGGCCTTCCTTCTTTTCGCACTATTACGGATACAAAAAGAATAATGGGAAAAATTGGATTCGATTGTCAACTGCTCCTATC
GGAAATAGGATTGACTAGGGATTCGAGCCATAGCACATGGTTTCATAAAACCGTATGATTTTCCCGATCTAAATAAAGCAGGTTTTACATGAAGAAGATTTGGCTCAGCATGTTCTATTCGATACGGGTAGGAGAAGAACCCAACTTGGT
ATTCGTAAAAAAATAGAGAAATCAGAACTAAGTCAAGATGATACGGATCAACCCCTTCTTCTTGTGCCAAAGATCTTACCATTTCCGAAGGAACTGGAGTTACATCTCTTTTCCATTTCCATTCAAGAGTTCTTATGTGTTTCCACGCCC
CTTCGAGACCCCGAAAAATTGACAAATTCCTTTTCCTTTTCTTTTCTTATAGGAACACATACAAGATTCGTCACTACAATACAAAAAGGATAATGGTAATCCCACCATTAACTACTTCATTTATGAAATTTATGAATTTCATAGTAATAG
AAATACATGTCCTACCGAGACAGAATTTGTAACTTGCTATCCTCTTGCCTAGCAGGCAAAGATTTACCTCCGCGGAAAAGATGATTCATTCGGATCGACATGAGAGTCCAACTACATTGCATTGCCGGAATCCATGTTGTATATTTGAAA
ATCCATGTTGTATATTTGAAAGAGGTTGACCTCCTTGCTTTTCTCATGTTACAATCCTCTTCCCGCTGAGCCCCCTTTCTCCTCGGTCCACAGAGACAAAATGTAGGACTGGTGCCAACAGTTCATCACGGAAGAAGGGACTCACCGAGC
CGGGATCACTAACTAATACTAATCTAATACTAATATAATAGAAAATAAGAAAAGAACTGTCTTTTCTGTATACTTTCCCCGGTTCCGTTGCTACCGCGGGCTTTACGCGATCGATCGGATCATATCGGATTATATAGATATCCCTTCAAC
ACAACATAGGTCATCGAAAGGATCTCGGAGACCCACCAAAGCACGAAAGCCAGGATCTTTCAGAAAATGGATTCCTATTCGAAGAGTGCATAACCGCATGGATAAGCTCACACTAACCCGTCAATTTGGGATCCAATTCGGGATTTTCCT
TGGGAGGTATCGGGAAGGAATTGGAATGTAATAATATCTATTCATACAGATACAGAAGAAAAGGTTCTCTATTGATTCAAAGGCTGTACCTGCGGGATAGGAATAGAGAAAGAGGAAAAAACCGAAGATTTCACATAGTACTTTTGATGA
AAAATCAATCTGATTTATTTCGTATCTTTCGCTCAATGAGAAAATGGGTCAGATTCTACAGGATCAAACCTATGGGACTTAAGGAATGATGGAAGGGAATAAAAAAAGAAAAGAGAGGGAAAAATAATCAAAAAAAGTAAATACTAGAAG
AGCCCAGATTCCAAATGAATGAAAACGTGACTGAATTGGTCCTAGTTACTCTTCGGGACGGAGTGGAAGAAGGGAGGAGATTCTCGAACGAGGAAAAGGATCCAACGACTTCGAAAGAATTGAACGAGGAGCCGTATGAGGTGAAAATCT
CATGTACGGTTCTGTAGAGTGGCAGTAAGGGTGACTTATCTGTCAACTTTTCCACTATCACCCCCAAAAAACCAAACTCTGCCTTACGTAAAGTTGCCAGAGTACGCTTAACCTCTGGATTTGAAATCACTGCTTATATACCTGGTATTG
GCCATAATTTACAAGAACATTCTGTAGTCTTAGTAAGAGGGGGAAGGGTTAAGGATTTACCCGGTGTGAGATATCACATTGTTCGAGGAACCCTAGATGCTGTCGGAGTAAAGGATCGTCAACAAGGGCGTTCTAGTGCGTTGTAGATTC
TTATCCAAGACTTGTATCATTTGATGATGCCATGTGAATCGCTAGAAACATGTGAAGTGTATGGCTAACCCAATAACGAAAGCTTCGTAAGGGAACTGGAGCAGGCTACCATGAGACAAAAGATCTTCTTTCTAAAGAGATTCGATTCGG
AACTATTATATGTCCAAGGTCCAATATTGAAATAATTTCAGAGGTTTTCCTTGACTTTGTCCGTGTCAACAAACAATTCGAAATGCCTCGACTTTTTTAGAACGGGTCCGGGTCAAATAGCAATGATTCGAAGCACTTCTTTTTACACTA
TTTCGGAAACCCAAGGACTAAATCGTATGGATATGTAAAATACAGGATTTCCAATCCTAGCAGGAAAGGAGGGAAACGGATACTCAATTTAAAGTGAGTAAACAGAATTCTATACTCGATCTTATAGATACATATAGAATTCTGTGGAAA
GCCGTATTCGATGAAAGTCGTATGTACGGCTTGGAGGGAGATCTTTCATATCTTTCGAGATCCACCCTACAATATGGGGTCAAAAAGCCAAAATAAATGATTTTAGCCCTTATAAAAAGAAAAACGGATTCTTGAACCCCTTTCACGCTC
ATGTCACGTCGAGGTACTGCAGAAGAAAAAACTGCAAAATCCGATCCAATTTATCGTAATCGATTAGTTAACATGTTGGTTAACCGTATTCTGAAACACGGAAAAAAATCATTGGCTTATCAAATTATCTATCGAGCTATGAAAAAGATT
CAACAAAAGACAGAAACAAATCCACTATCTGTTTTACGTCAAGCAATACGTGGAGTAACTCCCGATATAGCAGTAAAAGCAAGACGTGTAGGCGGATCGACTCATCAAGTTCCCATTGAAATAGGATCCACACAAGGAAAAGCACTTGCC
ATTCGTTGGTTATTAGGGGCATCCCGAAAACGCCCGGGTCGAAATATGGCTTTCAAGTTCAGTTCCGAATTAGTGGATGCTGCAAAAGGGAGTGGCGATGCCATACGTAAAAAGGAAGAGACTCATAGAATGGCAGAGGCAAATAGAGCT
TTTGCACATTTTCGTTAATCCATGAACAGGATCTATATAGACACATAGACCCATGGATCTATACACCATGCATCTCGATCGGAAAAGAATCAATAGAAAAAGAAAGAATCGGAATTGATCGATATATTTATCGAAATAAACGAAAAGGAA
ACGAAAGACGAAACATAAATCATGGATCAACTAAGCCCTCTCGGGGACTTGCTTAAGAATAAGAAAGAGGAATCTCATGTAAATACCATGGAATAAGGGTTGATCCTATTCATGGGGATTCCGTAAATATTCCATTCCAAAAAGAGAAAG
TTCGAAACAATTGGGATTTTTTTGGAGATTGGATGCAGTTACTAATTCATGATCTGGCATGTACAGAATGAAAACTTCATTCTCGATTCTACGAGAATTTTTATGAAAGCCTTTCATTTGCTTCTCTTCGATGGAAGTTTTATTTTCCCA
GAATGTATCCTAATTTTTGGCCTAATTCTTCTTCTGATGATCGATTCAACCTCTGATCAAAAAGATATACCTTGGTTATATTTCATCTCTTCAACAAGTTTAGTAATGAGCATAACGGCCCTATTGTTCCGATGGAGAGAAGAACCTATG
ATTAGCTTTTCGGGAAATTTCCAAACGAACAATTTCAACGAAATCTTTCAATTTCTTATTTTACTATGTTCAACTCTATGTATTCCTCTATCCGTAGAGTACATTGAATGTACAGAAATGGCTATAACAGAGTTTCTGTTATTCGTATTA
ACGGCTACTCTAGGAGGAATGTTTTTATGCGGTGCTAACGATTTAATAACTATCTTTGTAGCTCCAGAATGTTTCAGTTTATGCTCCTACCTATTATCTGGATATACCAAGAAAGATGTACGGTCTAATGAGGCTACTATGAAATATTTA
CTCATGGGTGGGGCAAGCTCTTCTATTCTGGTTCATGGTTTCTCTTGGCTATATGGTTTATCCGGGGGAGAGATCGAGCTTCAAGAAATAGTGAATGGTCTTATCAATACACAAATGTATAACTCCCCAGGAATTTCAATTGCGCTTATA
TTCATCACTGTCGGAATTGGGTTCAAGCTTGCCCCAGCCCCTTCTCATCAATGGACTCCTGACGTATACGAAGGAGTGCGGTTCGTTCGATAAATTCCTACCTCTCTATCTATCTCTGAGATGTTTGGATTTTTCAAAACTCTATGGACA
TGCAGAACCCCACTCGGACCAAGACATAACTTTTACTTGTTCAAATAACAATTAAGGTGAAGCAGGGTCAGGAACAACGAATCTCTTTATGATAAACAGATTGATTTTGCGAGTTCGTTATTACGGGTAGTTCCTACAAAGGATCGTACT
AATGACGTATACAATACTTGAATTCTCGATGTAGATGCTACATAGTTGGTTCTCATCCTTCAGAGACTACGAGTGTAATAGGAGCATCCGTCGACAAAAGGATCACCCTAAGATGACCATCTCATGGCTATTGAGAACGAATCAAATCAG
ATGGTTCTATTTCTCAATCTTTCTGACTTGCTCCTACGGAACCAAGGTCGAAAAGATTGAGAAAAATCAGTCATTCACAACCACTGATGAAGGATTCCTCGAAAAGTTAAGGATTAGTAATCCTTTTTAGAAATCAAATGGATTCGGTCT
TATACATACGCGAGGAAGGTAATCAAAAAAAAAGGAAAGAAGATGAGTTCTTCTTTCTTTTATCACTTAGGAGCCGTGCGAGATGAAAGTCTCATGCACGGTTTTGAATGAGAGAAAAAAGTGAGGAATCCTCTTTTCGACTCTGACTCT
CCCACTCCAGTCGTTGCTTTTCTTTCTGTTACTTCGAAAGTAGCCGCTTCAGCTTCAGCCACTCGAATTTTCGATATTCCTTTTTATTTCTCATCAAACGAATGGCATCTTCTTCTGGAAATCCTAGCTATTCTTAGCATGATATTGGGG
AATCTCATTGCTATTACTCAAACAAGCATGAAACGTATGCTTGCGTATTCGTCCATAGGTCAAATCGGATATGTAATTATTGGAATAATTGTTGGAGACTCAAATGGTGGATATGCAAGCATGATAACTTATATGCTGTTCTATATCTCC
ATGAATCTAGGAACTTTTGCTTGCATTGTATTATTTGGTCTACGTACCGGAACTGATAACATTCGAGATTATGCAGGATTATACACGAAAGATCCTTTTTTGGCTCTCTCTTTAGCCCTATGTCTCTTATCCTTAGGGGGTCTTCCTCCA
CTAGCAGGTTTTTTCGGAAAACTTCATTTATTCTGGTGTGGATGGCAGGCAGGCCTATATTTCTTGGTTTCAATAGGACTCCTTACGAGCGTTGTTTCTATCTACTATTATCTAAAAATAATCAAGTTATTAATGACTGGACGAAACCAA
GAAATAACCCCTCACGTGCGAAATTATAGAAGATCCCCTTTAAGATCAAACAATTCCATCGAATTGAGTATGATTGTATGTGTGATAGCATCTACTATACCAGGAATATCAATGAACCCGATTATTGAAATTGCTCAGGATACCCTTTTT
TAGCTTCTAGAATCTATTTCTTAGTTCAAGATCCCTCTTACCTAACTGGAATCAAAGAATTAGTAGATCTGTTCCGCCCAAAATGGGAATGGGCTAGGGTTATGAACTTATAATCTATAATCTGATGATCGAGTCGATTCCATGATTATA
AGTTCATTCCATACCGGGACAGACCGGAATAGGGTTAGGTTATATACATTCATTCTAATTATGAGAAGGGGTCATTCGAGCGTATCTAAATAGATACTATGTTTACATATGGATCCCTACGTCGTTACATTCCATTTAGGATTAGGATTA
GGAATAGGCGTAATCGGATCTGCTTTTTACATATCTCTCGTTATTTGGGACCCTATTCATCTCTTTTCTTTGGGCTTCTATTGAATCGAGAAATAGGTTTGATTGTCTATCTTTTTGATATAAGGCATCCTCCGGATAATTCAAATCGAA
GCAATTGGATGTCCGACTCGAGCCTATATGACATGACCGATTAATAGAAATACTCTAACACTCCACCTTTGTCATATATTCCATACATCACACTAGATAGATATCATATTCATGGAATACGATTCACTTTCAAGATGCCTTGGTGGTGAA
ATGGTAGACACGCGAGACTCAAAATCTCGTGCTAAAGAGCGTGGAGGTTCGAGTCCTCTTCAAGGCATAATATTGAGAATGCTCATTGAATGGGCAATTCAATAAGAGATCTCGGATCCAATCAGTATATCAATATCAATTCGATCCGGG
ATCTCTTATTGATGAATTGGAATAAGTTCGGCAGCGGATCACGAAATCTTGGTGATCTTATCTATCTAATGAATGAGGAGTCCGCTTTGAAATCGTCCGCCCTGCACCCACCCCCCGAGTATATGATTCAACAGGAATCACACAAGGGTA
GATTGATACAATAGAAACCTCTGGTAAAATGTCCACCCGTAACCCAGCAGATAAAGTACATTACATAGTCCGTTTTAGGGATTGGCGATTTACCCATTCGGTAACTTTGGCGCCGGACGTTCCCAAAATGGGTACTGTACTATCGGGTCG
GGTGAATTCAATAATAGGCGCCTGTTGGCATTCCAGCCTTCCTTCTCCTTTCAGGGCCTATCCGAAAGAGAATCCAGTACTTCTTGGTCGTGAATATCTGAATAGGACGAACCGCCCCGTGGATATCTTTGCTTCGGAACAAAACAATTA
GAATTAGGCTCGCGGTCAACTGGAATATGTATTATCCATATAGGGGATCTTTCAATTGAGAAGATCCGTCGACCTGAGAGACGAAGAGAAAGGTCTATCTATTTTATTTAGTTATTCAGCTAAACCAATGATTCGTTATTGTAACGGATA
GCAACAACCATTTTCATTAATGGAAATTTTTGGATGTAGTGAGTAATAGCTCTGGTTGTTCGCTGTTCAAGAATTCTTGTTTAGGCAGTTCATACCATCCATACATAATGTTTTGATCTAAGATTTCAATTCTTCCATGTTTCAGCAGTA
GTATATTGTTCCATGGAGCTAAGGTCCAAAATATGGAAGAAACAGGTGTTTCCACGACTCTACCACCCAGTCAATTCTGTTTCACTTAATCCCTATTTCATGCCCACATATCTTTCCGGCTAAGGAATGGGAAACCTTTCTCTTGTTACA
TAAATCCAATTTTCATTTCATCCGGGAAAAGCCATCTTTTTTTCAACAAGGTCTTTGTCATTTGATCCAATAGCGTTCCGTTAGATAGGAACAGATTTGATAAATACTGATAACTCTCGGATGGAGTATTAGAACGGAAAAATCCATTAG
ATAATGAACTATTGGTTCTAAGCCATCTCTGGCGATAAATCAACAAGTCGAAGTGCTTTTCTTGCGTATTCTTGATAAACCAGCGTTTATATATAGATGTAGGAAGATCTGTTTGGGAAGTAAGAAGCCCCTTTGGCATCTCTTCATCTG
CAAAGAATTCTCGATGTGAAAACACAGAGACAAAAGGCTGATCTTTGAATAGGAAAAAGAGTGGATCTGCAGGGTCCCAAATGAATTGGCTTATTAGAAAAAAGCCTTGTTCTTTGGAAGATCTATCTCTTGTCTGGTACTGCACGGTTC
CACTCTGCAAGAACTCCGAATCATTCTCTTGAAGCTCATCCTCTTCATCATAAATGATCCGCTTGCCCCGAAATGACCTAGCCCAATAGGGAAATCCCAATTCATTGGGCCTTTCGATACAATCAAATAGAAAGCCCCAAGGGCGCCATA
TTCTAGGAGCCCAAACTATGTGATTGAATAAATCCTCCTCTATCTGTTGCGAGTCGAGGACTCCTTCTCCTTCCCCTTCTTCAAACTCCGATTCGTATTGTTCATAGAGAAATCTCTGATCAACGATAGAACAAGATCCATTTTGCATCA
TATCTAAGGGATTCCTTGGTTCGGGCCGAAGAAGCAATGCCACTCGATCATTATCAAACTGACTGCAATCTTTTTCTGTCCGTGAGGATCCCCCCAGAGCGCCTTCTACTTCTAATAGGCCATGAACTAGATCAGAATCATTCTCAACGA
GTCCATAAGAAGTGATCCCATTTTTTTCATCGGGTCCGGGTAGAGACCAAAGGTCTTGAGCGACCGATCCGGCAGAACAACTCAAAAGATAAAGAAGTATCGTTAATTTCTTCATGCTCGTTCCAAGTTCGAAGTACCATTTGTACAAAT
AAGAATCACCTTCGTTACATGATTTCTTCTTCATATAGATAGATATAGGATCTATGGAGCAATTACTTAGAAGTACATTTTGTGCAACAGCCCTTCCTATCTGATAGAAAAGGATCCCATGATCATGAACCGATCTTACCTGGGATCGCA
AATCCCAAGTTTGTCTATGAAGAGCAGATCTAATTATATTAGTGTCTATAATGAATTTTTTCTGTGTAATACTAATCGATAGGGCCTCATTGGTAAATGCTACAAGATCTCGTACATTGGAACCCATGGTTATGGACCCGAATCCATTAG
TATGGAACATTTTCTTTTCCAAGTGAAATCCCCTAGTATATGAAAGAGTGAAAAAGTGCTTTCGTTGTTGTGGAATAAGAAGCCTTCGTATCTTAATGCATGTATTTAATTTATTCGGAGCTATTAGAGCGGGATCCACTTTTTTGGGAA
TATGAGTCGAAGCAATAACAAGAATATTTCTAATGGAACATCTTTCACAATCCCTGGAGAGATAGTTCACTAATAGACCGAGGGATAAGTAATTCGACTCATTCACATCTAGATCATGAATGTTTGGAATCCATATTATGCAAGGAGACA
TTGCTTTTGCTAATTCGAATTGAAGGGTGATATAAAATCGGTCTATTTCCGGCATCATATCCATAGTTAGCGCATTCATCATAGTTAGAAGCTCCAGCTCCGTATCAAGGTCGCTGTCGATATCGTCACTATCATCAATATCGTCACTAT
CATCAATAAGAAAACCCTTAGGCTTGTTATCCAGGAACTTGTTCAGAAATACTGTAATGAAAGGAACATAGGAGTTTTCCGCTAGGTATTTGACCAAATAGGATCGTCCAGTTCCTATAGAACCTATCACTAAAATACCCCTAGAGGGGG
ATAGGGCTAAGCGGAGCGAAAAGGGTTTTCCATGAGATGGGAAATGAAAACTATTAGCCCCACACGAGGTTTGTGAATAAGTGATTGTCTGATAATGAGCAAGGAATATCCGTCTTTCTGCTAAACAGGATGTATTGAACTCATAATCCA
TTAGATACTTTTTCTGAATGTCAACTAAGTATCGTAAGTAAATTGCTCCCGGTTGTTCAATCATTTGATAACCAGAGTCATTCTTTGATAAATGATCACTATGAGTCAGACTCAATAGAATTTGATCAATCCTTTTTTCTGTCGTTAAGG
TGGAGAACTGAACCAGGAATTCTCTTTCTTTATCATCAATCGAATCACTGTTCGAGACCCAGGATTCTATTTTATCATCAATCCAATCACCGTTCACGTTTTTTCTTTTTCTTATCAATGAATAGATCTCTTTACTTGTATGACTTAGAT
GTCTCGTATTTCTCGAAAAAGCGATTCGATTGATGGGATTTGGTATGATACTTATGAGATCGATGAGATTGATATTCAAATATTTCTTCTTAGAACGTATTGATTTGACCACATAAGCGGGACCACCACCCCATAGCATGTTGCCGCCAG
AAGCAGAACCCCGTATTTCTTCTAGAGAATCTCCTAATTGTTCCAGAGCAACTAGAAAGAGATTCTTTAACCAGAAAGAATTCAGTTCAGATGTAGGATACCTATCCAGAAGTTTTCGCAACTCAATCATGTATGATGGAATCATCAAAG
ATTTGACCTTTTCGAACTCTGTCTGTAACTCACTATAGGCTCGAGAAACAAAGAGAAGGTGTGTACGAACGAGATATCCAGCAACAAGAAGAAGGAAAAGGATTGAATAGAGGAACTCCCGAACATTTGGTGATCTCAGATGTGTCGATA
TCAATGGTGACTCATTATTTCGATGAATCATTTCTTCGGACAGAAGAAGATTATGTAAACACTTACTCGAAATCTCACTTATCAGATTCCATTGTGGAAGACACAATTTTTTCTGAAGAATTCGCCATGATATATCTGATCCATGCATAA
TATCATGCAAAATGGATACAAATTTTTGGCTGCTACTTAGTATCGGCAATAGGTCTGAAAAGGTATCTAAAAATATCAAATTTAGATATTTGTACCCTGTCGAAGTAAGGAACCATGGCATATATGTTTGGAATAGATTCCATTTTGAGA
GAGTTGAAAAAGCACTATCTCGTTGAACGGTTCTATACATCTGCCCTTTCTCAAGGCATTTCTTTAGACAAAGACTCCGTTTTTTCCTCTTTTCGGATGGTAAATATTTCTCAGAACATGGAGTGTGAATCAAACCCATGTTTGAATTGA
AATTGAGATTGAGATACTGCTGCAAGTTCTTCCCTTCTGAATCAGATAGATTCATATCTGAAAGAGGTTGACAATAAGTTCTTTCAAAATTGACTATTTGTCCCTCTGTTAGAGGTGTTCCAGAAATGTCTGCGATCGAGTAAATAGCTC
TACGAACGAATGGATCGGATCGAATTGGAAAATGGAAAGATTTGTACAAGTTATACCTTTCGTCACCACTTTGTGGAAAATCGTTAGGTATGAATATGTTAGATACCTGTGACTCGATTGGTGAAATAGTATCTCTCTCAAAAAAAGCAT
GTTTTTTTTTACCGCCGCACAAAGAAAATATTTTGTTGCGAATGAACAAGATATTGAGGAATTGTCCATACGTAAAATCATAATTATTGACACGGGCCTTTTCCACATAAAAAGGGAATCTTTTGTTACAATAGAAGCAGAAGTGATGTG
GATTATTCAAGAATTGAAGTCGATTTGCTTTATAAAAAGAAGATATCAATGAACTTCTATGAAATGGTTTCACGGGATTCGGCCAATTGTCTTGATCGTGGGATATCATTGAGAAATAGGAATCCGTGTTATCAAAAGATTTCCTGCGAT
TATTTCTAGTATGGAATGAGTCAATCATCCACTTTGGTATCTTATTGAACAAAAATGGTGATATTGTTCCTCCATTGATCAAGAATTTCGATTTTTGGGAAGTATCGTGATCATCCAATAAGAAGGGTTTCCATTTTTTCAAATGAACGA
TTTGAAGACCTATTGATTCTAACAACTCATAAATGTGGATCTCGGACCTATGAATGGGGATATTCCCGAAACTCACAAAGAAAAAGGGAAGTGAGTTAGACAAAAAGAGAAGAAACTTGGACAAAAAAAGAAGTAACTTGGACAAAAAGA
AACGAAGTGACTTAGACAAATCTTTTTTGTCGATAACCTCAGACCAATCAATCGAATATTGATTAATACGTAATCGATCGAACACTACTTGAAAATGAAAACGGCTCTTCTGTTCATAAATGAAATGTTCCAAATGTTCCTGGAAAGTCT
TGCTCCCATTGGACCATTTGTATCTATATGCATTAGGATCCCGATTCATGGATCTCTCGGTTCGAGAAATAAAAATAAGAGGATCGAACCATTTCTTCTGGCTCTTTTTCAAATTTGAGAAATGTTGGTTGATCGTATATTTCATTATAG
TTCTATGATTCAGAGTATCATTTCCTATTTGATCCCTTTGAATTCCATATTCGAAGTTGCGATCGGATCTATTCATTAAAAAGAATCGATTCAATACATTTCTTATGTACCCACAGGTGTTATATTGGATTTGAATCAGATTTCGGATCA
ATCTATATTGATTGACTGCCTCCATTATGTTGTTGCTAGCAAATACCACTATTTTTGGTTTTGGATCTTCCAAATCATTCCCGCAGGAGGTCCGGACCCATTTTTTTCTGATCCTTCGATAAAAGGATTCATTCTCTTCATAAAAAATAG
GAGGTAGAACCAATAAATATTTCTTTTTCGATTCATCCCTGGAGTTGAATACCTCATTTAAGAATTGTTTTTGATCCAATCTGCAGGAATCAATAGAAAAGGCAAATCCCTTATGATACACCGGATCCGGCTCGGTTATTGATAGAGTGA
ATATATCCGCCATTTCTTGAAATCTCTCTTCTGATTCAAAATCGTGGTGTAACGTGTATCCCCCCCTGTTCCGGTCATGGAATAGATGAAATAAATCAAAAAATGGATTTTTGTTCAAGAATGAAATCTTATTGGAACTGTCCATATCCA
GTTCATCCTTCGGAACCATATCACATCCCGGATCCGATGAAATAGGATGAATTGAGACGGTATTTTGTAAATAAGTAATTATCTTGAATATATTAACTATTTCTTTATTTTCCGATCGCCTGGAAGGGACAAAAGAAACATCTTGTTCTT
TCTTCAACAATTTCTGATCTCTAGTGGACCTCTCAGTAGGATTCGAACCCAGATGAAGTTCTGACCATCTGTTAGAGAAAAAAGAGCGAATGGATCTTGTAGGATTCCCAAGAAATTCTTCGATTTCTTCCGGAAGCAGATGATTATTCA
TCTGCTTCTCACGTTCCGTGAATAGCCGGGATATTGAGGAATATCCAGAAAGGCATTTAGGGAATCGGTCTGAGTCTATCTCTGTTCGTTCCGTTTCAAGAAAGGAAGGATCCCAAAGAATCAATCTTTCTTTTAGTTGTTGAATCTCTC
TTTGATTGATCAATGTGTGATATTCCGAATCCTCATTACTAATGGAATCGAAATGATCTCTGGATTGATCAGAAGATCCTTTCAATTGGCTAGAATCCGTTACTTGAACGAAACTAGATCTTGTGAAATCATATGGAATATTTGACGATA
CATTCTGTACCTTGCTAAAAAACCGATCCTTGTTTACCAACCACACATTGTCTAACCAAATCCAATTCTCTCTCGATATGTTCCTCAAAAAATCCGATTCGTGCGGATTCTTCCCCCAACTAAAGAAGAGATCTTGGCGGAATTGCCACA
TATGAAATTGAGCACAATTTTGCAAAGAAATAGCCCACTTGTTTCTCGAGAAGAGATAGGAATCATGCTCAATATCATTTGATTGAATAGTTGACCCAACTACTTGTTGTTTGAAGAAACCCTCCACTTCAATTTCAATTGGTATTTTTT
CACGAAAAGCAAACATGAGATAACAAATCCAGTCTTTCGCTAAGATTTCGAATAGCTGTCCCGAATTCAAGTTGATTATGTTTCGCCTCTTCCTCGGAGAAAGACGATCAAACAATTCCCAATCATGGTCCTTGCGGATCGGATCATCCA
TATAATATACAAAAAGAAACTCCGGATATTTGATATCTTTCTCTTTGAATGAGATCTCAATTCCAGCGACGGTTTCATTAGATATCTTACAACTAGAATCCCTCTTTTTTCCGATCCAGTTCCTCCACCACCGCGAACCCCAGTTAGATT
CAGGCATGATACACTTTTTAGTTATTGGGAGAACCCAAGTACTCTCTTTCGGATCCAGGAAACGGCTCTCAGAGATCTTTTTTCCTTTTGGAAGATACAGGAGCGAAACAATCAACCTATTGATATTGGAAGAGCCAAAAGATTCTTCCA
ATGTATCATTTCTGGGTCCAATGAAATTCATAGGTATAGGAAGAAACCCTGTCAAATAGAGATTTTTTCTTTCGACCATCTTTCGATTGTTAATACGATATATAAGGACCGCTACTACAAATAGTACTACACCCTTGATCGTGAAATATC
GATTGCTTGTTGAACCCTGTGAATTGCGTGAAAGTAAGATACTCCAAATTCGGGAGTCCAAGAGTTTTATAAAACGTTCTTGATGGAAAAAAATGTGAATGAAAGATCCCACTGAATTGAATTGGGTCCATGAATCTAAGAAATAGTGAG
AATTCTTGATCTCTCTCAATATCTCTCTAAATTCTAAAATCCAGGATTTGAATTGATGTCCTTTCATTGAGTCCTCCTAAATTGCATTGATTTATCCTAAAGATTTCATTTCAATTGGAATTTGGTTATTCACCATGTACGAGGATCCCT
GCTAAGCATCCATGGCTGAATGGTTAAAGCGCCCAACTCATAATTGGCGAATTCGTAGGTTCAATTCCTACTGGATGCACGCCAATGGGACCCTCCAATAAGTCTATTGGAATTGGCTCTGTATCAATGGAATCTCATCATCCATACATA
ACGAATTAGTGTGGTATATTCATATCATAACATATGAACAGTAAGAACTAGCATTCTTATTGAGACTAGAACTCATAGGGAAGAAAATAGATTTATGAATGGAATCAAATATGCAGTATTTACAGACAAAAGTATTCGGTTATTGGGGAA
AAATCAATATACTTTTAATGTCGAATCAGGATCAACTAGGACAGAAATAAAGCATTGGGTCGAACTCTTCTTTGGTGTCAAGGTAATAGCTATGAATGGTCATCGACTCCCGGGAAAGGGTAGAAGAATGGGACCTATTATGGGACATAC
AATGCATTACAGACGTATGATCATTACGCTTCAACCGGGTTATTCTATTCCACCTCTTAGAAAGAAAAGAACTTAAATCAAAATACTTAATAGCATGGCGATACATTTATACAAAACTTCTACCCCGAGCACACGCAATGGAGCCGTAGA
CAGTCAAGTGAAATCCAATCCACGAAATAATTTGATCTATGGACAGCATCATTGTGGTAAAGGTCGTAATGCCAGAGGAATCATTACCGCAGGGCATAGAGGGGGGGGTCATAAGCGTCTATACCGTAAAATCGATTTTCGACGGAATGA
AAAAGACATATATGGTAGAATCGTAACCATAGAATACGACCCTAATCGAAATGCATACATTTGTCTCATACACTATGGGGATGGTGAGAAAAGATATATTTTACATCCCAGAGGGGCTATAATTGGAGATACCATTGTTTCTGGTACAGA
AGTTCCTATAAAAATGGGAAATGCCCTACCTTTGAGTGCGGTTTGAACTATTGATTTACGTAATTGGAAGTAACCAATTAGGTTTACGACGAAACCTAGAAATCGATCACTGATCCAATTTGAGTACCTCTACAGGATAGACCTCAACAG
AAAACTGAAGGGTAACGGCAGCAAGTGATTGAGTTCAGTAGTTCCTCATATAAAATTATTGACTCTAGAGATATAGTAATATGGAGAAGACAAAATTGTTTCAAGCACCGACAAAACCAGAAGCGCCTCCTTCTTTCAAAGAGAGGAGGA
CGGGTTATTCACATTTCATTTGATGGTCAGAGGCAAATTGAAAGCTAAGAAGTGGTAATTCTAAGGGGGGAAAAATAGAGATGTCTCCTACGTTACCCATAATATGTGGAAGTATCGACGTAATTTCATAGAGTCATTCGGTCTGAATGC
TACATGAAGAACATAAGCCAGATGAAGGAACGGGAAGACCTAGGATGTAGAAGATCATAACATTAGTGATTCGGCAGATTTGGATTCCTATATATCCGCTCATGTGGTACTTCATTATACGATATATATAAGATCCATCTGTATAGATAT
CATCATCTACATCCAGAAAGCCGTATGCTTTGGAAGAAGCTTGTACAGTTTGGGAAGAGGTTTTGATTGATCAAAAAGAAGAATCTACTTCAACCGATATGCCCTTAGGCACGGCCATACATAACATAGAAATCACACTTGGAAAGGGTG
GACAATTAGCTAGAGCAGCAGGTGCTGTAGCGAAACTGATTGCAAAAGAGGGGAAATCGGCCACATTAAAATTACCCTCTGGGGAGGTCCGTTTGATATCCAAAAACTGCTCAGCAACAGTCGGACAAGTGGGGAATGCTGGGGTGAACC
AGAAAAGTTTGGGTAGAGCCGGATCTAAATGTTGGCTAGGTAAGCGTCCTGTAGTAAGAGGAGTAGTTATGAACCCTGTAGACCATCCCCATGGGGGTGGTGAAGGGAGGGCTCCAATTGGTAGAAAAAAACCCGCAACCCCTTGGGGTT
ATCCTGCACTTGGAAGAAGAAGTAGAAAAAGGAATAAATATAGTGATAATTTGATTCTTCGTCGCCGTAGTAAATAGGATAGGAGAGAAAATTCTATTTTCCTCTTCGTCTTAAAAAAAAAAATGGGCGAACGACGGGAATTGAACCCGC
GCATGGTGGATTCACAATCCACTGCCTTGATCCACTTGGCTACATCCGCCCCTATACTCACTCAATTTACAAAGATTTTTATTTCCGCTATTTTTTTTTTTCATTTTGACCCCTTTTTATAAGATATAAGAGTCAAAAAATGAATTGAAA
CCCTTATCTTTTACTTTTCATTTTTAAATCTTTTAATTCAAAAAAAAAATGAAATAAAAACTTCACAAACGATTAAGAAGAACGTATATAAAGTAAAAATTACTACAGAACGAAAGTATGATACTCAAATACTTTTTCGTATGTTGAAGG
AAAGAAAAAGACTTATGTACGTCAAAGACCACTAAATAGTGATTAAAAGACTAATAAATAATAAAGGAGCAATAATCAATTTCTTGTTTTATCAAGAGGGTTGGTCTTGCTCCTTTATTTTCAATAACTCGTATACACTAAGACCGAAGT
CTTATCCTTATCCATTTGTAGATGGAACTTCAACAGCAGCTAAGTCTAGAGGGAAGTTATGAGCATTACGTTCATGCATAACTTCCATACCAAGATTTGCGCGGTTAATAATATCAGCCCAGGTATTAATTACACGACCTTGACTATCAA
CTACAGATTGGTTGAAATTGAAACCATTTAAGTTGAAAGCCATAGTGCTGATCCCTAAAGCAGTGAACCAGATACCTACTACAGGCCAAGCAGCTAGGAAGAAATGCAAAGAACGAGAATTGTTGAAACTAGCATATTGGAAGATCAATC
GGCCAAAATAACCATGAGCAGCTACAATATTATAAGTTTCTTCTTCTTGACCGAATCTGTAACCTTCATTAGCAGATTCATTTTCTGTGGTTTCCCTGATCAAACTAGAAGTTACCAAGGAACCATGCATAGCACTGAATAGTGAGCCGC
CGAATACACCAGCTACACCTAACATGTGAAATGGGTGCATAAGGATGTTGTGCTCAGCCTGGAATACAATCATGAAGTTGAAAGTACCAGAGATTCCTAAAGGCATACCGTCAGAAAAGCTTCCTTGACCAATTGGATATATCAAAAAAA
CTGCAGTAGCAGCTGCAACAGGAGCTGAATATGCAACAGCAATCCAAGGACGCATACCCAGACGGAAACTAAGTTCCCACTCACGACCCATGTAACAAGCTACACCAAGTAAGAAGTGTAGAACAATTAGCTCATAAGGACCACCATTGT
ATAACCATTCATCAACGGAAGCCGCTTCCCATATCGGGTAAAAGTGCAAACCTATAGCTGCAGAAGTAGGAATAATGGCACCAGAAATAATATTGTTTCCGTAAAGTAAAGATCCAGAAACAGGTTCGCGAATACCATCAATATCCACCG
GAGGAGCAGCAATGAAAGCAATAATAAATACAGAAGTTGCGGTCAATAAGGTAGGGATCATCAAAACACCAAACCATCCAATATAAAGACGGTTTGCGGTGCTGGTTATCCAGTTACAGAAGCGACCCCATAGGCTTTCGCTTTCGCGTC
TCTCTAAAATTGCAGTCATGGTAAAATCTTGGTTTATTTAATCATTAATCATCAGGGACTCCCAAGCACACCAATTCTCTATAAAAGAAATGGAAATATAGAATTTAGGGCTTGTTATTCAACAGTATAACACGACTTATATACCCGTGT
CAACCAATATCAACATCCATAGATATATATACTCTTATCTATCTAGATTCATAAATATCTAGATTCATAAAAAATTTTTGAATGAATAAAATGATGAGTTAAAAAAAAAAAAATAGAATTTGGGTTTATATACATATGATTTAGATATTA
TAATTATAATGGGTTGCCCGGGACTCGAACCCGGAACTAGTCGGATGGAGTAGATAATTTACTTGTTAAAAAGCAGGTAAAAACCCCTCCCCAAGCCGTGCTTGCATCTTTCATTGCACACAGCTTTCCCTATGTATACATCTAAAACTC
GGTTCATTCCCTAGAAGGTACTCTAATAAGAAAGTTGAATACTCAGTCGATCAACCCTTACTCTTACTGCATGAACATTTCATAATAGATAGAAATGAATGAATTTTTTTGTTATCTCTTCCGCATTTAAGAATAAGTTGCATTCATTCA
TTCATAATTGGTCAAATCATTGATGTAAATAATATCCAAATACCAAATCCGCCCTCTATATAATCTCTTCAAAGTAAAAGAAGTTCTTGGGAAGATCAAAGAAAGAAAATGTTCTTCCTCAGTAAAGAATTCTTCCAATAATTCCGAACC
TAATCTTTTCAAAAAAGCGCGTACGGTATTTTTATGTTTACGGGCTAAAGTTTTAACACAAGAAAGCCGAAGTATATATTTTATTCGATACAAATTCTTTTTTTTTGAGGATCCGCTGTAATAATGAGAAATATTTCTGCATATACGCAC
AAATCGATCGATAATATCAAAATCCGATGAATCGGCCCGGGTCAACTTACTAATGGGATGCCCTAATGCATTGCAAAATTTCGCTTTAGCCAATGATCCAACCAGAGGAATAATTGGAACTATTGTATCGAACTTATTGGTAACATTATC
TATTATAAATGAATTTTCTAGCATTTGACTCCGTACCACTAAAGGATTGTGTCGCACACTTAAAAGATAACCCAAAAAGTCGAGGGAATGCTTGGATAATTGGTTTATATAGATCCTTCCTCTTCCTAGCCGAGACCACGCATAAAAATG
ACACTGCCATAAATTAACAAGGTAATATTTCCATTTATTCGTCAGAAAGGGCGTATCTTTTGAAACGAGAATTGATTTTCCTTGATACCTAACATAATGTATGAAAGGGTCCTTAAAGAACCATAGAACAGATGGAAAATCATTAGCAAA
AAAGACTTCTATAAGATGTTCTATTTTTCCATAGAAATATATTCGTTCAAAAAAAACTCCAGAGGATGTTAATCGTAAATGAGAAGATTGGTTACGGAGAAAAATGAAGATGGATTCGTATTCACATATATGAGAATTATATACGAATAA
AAATAATCTTGGATTACTTTTTGAAAAAATAGAAATAGATTTCTTTGGAATAATAAAAATATTCCAATTAGAATACTCGTGCAGAAAGAACCGCAATAAATGCAAAGAAGGGGCATCTTTAACCCAGTAGCGAAGGGTTTGAACCAAGAT
TTCCAGATGGATGGGATAGGGTATTAGCACATCTGCCACATAATTTAAATGTGTAATTTTATCCTCTAAAAAAGGAAATATTGAATGAATTGATCGTAAGTTGTAAGATCTTACAATTTCTGCCCCCTCGAGGGGGGATACTAATAGTAG
AGAAAATGGAATTTCCACAATGACTGCAAATCCTTCTGATATCATTTGAGAATACAAATTATTGTTGTAACCCCATAATTGATTTTGGTTAGAATCGTTGGGGGAAATAATCAAATGATTTTGTTGATACATTCGAGCAATTAAACGTTT
TACATTTAGTAAACTATATTTATTATCATAACCAAAATTTTCTAATAAAATCGATCTATTTAAACCATGATCGTGAGCAAGTGCATAAATATACTCCCGAAGGATAAGTGGGTATAGGAAGTCATGTTGCCTAAATTTATCTAGTTCTAA
ATATCCTTGAAATTCCTCCATTTTGAAATTAGATTTGAGACCGGGATAGGAGATTTATTGGGTTATAAAATTTGGGTTATTAAATGACACATAGTACGATACAGTCAAAACAGGGTATTATAGTAAGAAAAGAATAGATACCCCAGAAAC
AGATAAGATTCATCAACGGACTCTCTATCCTCTCTTTTTACATCTAATTTAATTGGTTTATGTTCATTCTAGGGATAACAAGATGGTCAGAAATCCTTTATTTTTTCAACCCAATCGCTCTTTTGATTTTGGAAACAAAAATCTTGTTAT
CAATATACTGCTTCTTCTACACATTCATCCCCACACCATAATGGAGAATAGAATTAGGATTCATAAAAAAATCGATAATCTACTCATGGGAAAAACATTTCCCGCATCAAGCGCTAATATATTTTTAACGTCGAATTAGATCGGGTAATC
ATTCAAATTAAGAACAGAAGCCCGTTGCTTTTTATTTCCCTCTAATTGGAGCCACAGGGCTCTATCCATTTATTCACTTGACCCAATTTTATTAAAATTTTAAAATTTATTATTTTCTTTTTTTCGCGTCAAAATTTCAAACACAAGGTT
TTTGACCGATCCAGATTGATACGACATGCTGTTTTTTCCATTCATTCCTTTCAGGATCAGTCGTGGTCTTACAAGCTCTACCGATGGTATCGACGAATCCCTTGCTTCATACAAATGTGTAAAAGATGCTAGCCGCACTTAAAAGCCGAG
TACTCTACCGTTGAGTTAGCAACCCGAATAAAATGTGTAGGTACAATCGGAATCAAAAATGATATAGAATTGCACAATGCAATCAAAACATTAAAATAGCAAAAAATATTTCTAATGGATTCTAAACATAAAACTGAGCATATCTGATGA
AAATATAAAGAATTTTAAGATAAAAATATAGATAAAGTAAAAACAAAAACAAAATTATAGACTACCTCTTCCTTCTTTCGATTATTATCCATTTTTTTTTTCAATAAAAAAAAGACTTCTTATATCACAACAAATCCAATAAACCTATCA
TTTGTTTTGTTTGATGTAAAAAAAGTAAAAAAAAAAAAAACAAAGTCTAGAAAACGGAGATAAATAGATCCATTTATCTACGATCGGATTATATTTATTTGATACACTATTGTCAATATGAATGTGAATGTTGAGAAAAGAAGACAATAG
AGAAMACAATAAATAAAAATAACAATTAAATCAATTTTATTAATTATAAAAAAGAATTCTAAAAAAATGTATTTTCAATTAAAAAGTATTAAATGAAATTAATAAAAAAAAATATTMAAAAAAATTAAATATTCAATAAGAATTAAGAAT
ATAAATAAATAAAAAAAAAATTGTCGTTATATTCTAGAAGACGACATTCTACGGTCGCAATAATAAATAGGTATGAATAGAGCAGGGGGGGAGAGTAGAGAAAAAATTATATAAAGCTATATACTCTCCCCCCCCTTTTTAATTATTTCA
TTAATTGAATTTCGTTTATTGATTAAGGCGAAGTTCCATAAAAACTCCCGCCTTCTTTGAAATATCATGAACAGTTCCCGTAGGTTGAGCACCCTTTTCAAGGAAAGATAGAATAGCAGGAACGTTTAAATAGGTTTGATTCTTTATCGG
ATCATAAAAACCCATTTTCCGAAGATCTCTTCCTTCTCTTCGGGATCGAACATCAATTGCAACGATTCGATAAACGGCCCATTGGGATAGATGTAGATGAATAATACCCCCCGCTAGAAACGTATAAGAAGTTTTCTCCTCGTACGGCTC
AAGAAAATTCGAAGTTATGTCTCTGTATAGAATTTTAAATTAATGTCAAATAGATACATAAAATCATCAAATCAATTAAACTATGATTTAAGTACTTTTTTCTTATCTTATTCTTGCCTGAAAAAGAAAAAAACCATTTATATTCGCACT
CTCATAACTCAAGTTGGATAACTCTAAAATAACGCAAAGTAAAACCTTTAGGCATTTCATTTATTGAGCGGTCTCTAACCCCCTTTTCTTTTGTCTGTCCCCTTTAGAATCTCTATTTTGTTGATTTGATTCTTTTCTTCATTATGATCT
ATTTATTGAGACAACGGAAAAGGGCATTTCCTTGTTCCAGGATACTTTATCTTTGCCTCGAATCGTTGGGTTTAGACATTACTTCGGCGATCTTTAATCATTTAAAAATAGCGGCAACATACCATTTTTTGTGATTTCTTTCTATCAAAG
AATCATAGAAATAGTTGATTCCCGCGCGATCCGCTTTTGATCGAAAAAGTTTTACCAATTACAACAAATTTTACTTATGTATTTGAAACTTGCTAGAATTGGATCCTTTCGATTTCTATATTGAAAATATACTTACGAAGTTGTTTCAAC
TTATTAATTGACACTAACCCTGGATTCGTGCCTCTGAGAAATGAATTAATACTTTCTACCCGAGCTCCATCATATCATGTACTATTTACACCGCAACCTCTAGTTCTAGTGCAATAGAACAAACGATGTCGAGCCAAGAGCACCTTCATT
CCTATATACTTAATATAAAAAAATGATGGATGTAAGAATCCACAGCTGATCATGTCCTTCAAGTCGCACGTTGCTTTCTACCACATCGTTTTAAACGAAGTTTTACCATAACATTTCTCCGGGTTGCTGTAACCAGTATGTAATTGATTC
AATTATGGAATCGTGAATAATCATCGGTTCAATCAGTATATAGTAATCTATACTTTTATGAATGGGTAGTTTCTGACAAAGTCTCAACAAGACTTCCATTTAACCTATATATTTTTTTGTATGAATGCAATATTTTTTTTTTTAATATAT
ATTTTTCTTTTCTTTATAATTTATATATAACATATAACACAAATAAGTTTTTTTTTAATCTGCATCTTCAAGTGATTTGCTAAGATAGATTCAACCATTTCACATTTCTTCGAGTAGCAAAGCAAGGACTCATAAGAATTATTAAAAAGA
TTTAATTAATTGAAAAAATTTCCGACTTCAATATCATTATTTGAATAAAGTTTTACAGTTTTTTACTTTACAGTAAGGACATCTTTTTCAGAATAAGAGAGGTGAATTATTATTCAGATCAAACCATCCGCGATTTAAAACAAATTCGAT
TTCTTTTTTTTGATAAAATAAGAATCGAAAGAAAAGAATAAGGAATCCCCATATCTATCAGATAGACTAAACAATTGTTTTTGAAAGTAATTATCGCTATTATATGTTAAATATTTAATTAGGGATCACAAATCTCTTTTCACAAAAATA
GAAATACTGTTTTCAATGAAATAGAACGATAACAATACATACATATAAGCATTTCCTCATTTTCTGCATAGTTTATTTGACTTGACAAAGATTCAATAATCTTTATGCAATCTTTCCCTAAAGTGAATAAGATGTATGAATCAATTCTGT
CTCAATTGTTACAGAGATTTACAATTATTCATTAGGAATAAACACAAAATACTTAAAACTTCAAAATAGGGTTCAAAGCAAATATATATTTTATATGTACGTATGTAACTTGATTGTTTGTTAATGAGATTCGGACAAACGGAGACATTG
AAATTGATATCTTCTATTGATGATTAACTCCTATCTACTCCGCCAATTAGACGAATCATAAATCAAAAAAGAATCCTATTTTAGTTTAAGAAGGGGTAGGGGATTCTAGACTTATTTTATATAAGTGCAAGTTAAAACAAGTCCAGATTA
AGTCATTGTTCCTTTTTTTTTTATTTAATTAAAACTCTTTTTTTGGATCTATGCTCCCATCTTACCTGGATCACAAATAGAATAGATTCAATTACATCTCCGTGTTGTGTTATTTGAACAGGATTCAATTTACGAAAAAGATCTAATTCA
TAGAAGAATCAATCATTCTAAGAAATAAGAATCACGTTATATTTTATCTAATATTATATAACGAGAGGGTTGTTCAAAAAAAGGGCTTTATTATGCTATAAAATCTGTATTCTGATATGATATATAATAGGTATGCTCTGGGACGGAAGG
ATTCGAACCTCCGAATAGCGGGACCAAAACCCGTTGCCTTACCACTTGGCCACGCCCCATTTATATTTCTATTCGACACTAATAAAGACTAATATTGTTATTGGTTGTTCGTCAATTCCAGTTCAAATATTTAAATATTTATAGAATAAA
CTAGATTGTTGTTAGGATTTTGATACATGTTAGATATAGAATGAAACTCAATTTATTGATCATTACATATAATTCAATTAAGATATTGTATGAAAGTATGATTTATGATTTCTTCTATTCTCTTTTCTTTTGATTTGAGAATTGAAGGAT
TTTTGATTGGGTTAGTTCAAATTAAAGAAAAGTTTTTTTGTCTACCTTATTTTTGTTATTATTTTACTCATTTTTCCCTTATAAAATATATCTTATAAAAAAAAAATACCTTATAAACATATTAATAACTCAATCAAAATAAATCCAATT
CAATTATCTTCAAGAACAAAGAACAAAACGTTTGTTATTATGCTTAATATCTTTAGTTTGATCTGTATCTGGCTTAATTCTGCTCTTTATTCAAGTAGTTTTTTCTTCGCCAAATTGCCCGAGGCCTACGCTTTTTTGAATCCAATTGTA
GATGTTATGCCAGTAATACCTGTGTTGTTTTTTCTCTTAGCTTTTGTTTGGCAAGCTGCTGTAAGTTTTCGATGAGATCTTTAATACTGTCCTAGAAAAATTCATGATTTATTTGAAAAATGAAAAAAAAATTCTAACAATTGATAAGAT
TAAGATCAAATAAGTCTTACAGTATAAACCTTCGATTTAAATATTTAAATTTTTGTATCGCCACGATAAATCTGAATCACCCCATTTCCTCATTCTGACCTTTTTCCATTGAAAGACCTATTAGAGTCGCCCGCAATATCTAATTGTGAG
TATGAAAAAATATTTTTGGTAATGAAAGACTTGACTCTTATTATAATACAAATGAATTTATGAAAAATATTTTTCTATTTCTAAAAAAAAAGAATTTAATTTCTTAGTGTTAAAATACGGTATGTGGTATAAAAATGGAGAATCTATTCT
CTTTTTATTTTTTTTTTTGAAAAAATAAAAAAATGATCTTGGAGATTGTGTAATGCTTACTCTCAAACTATTTGTTTACACAGTAGTCATATTCTTCGTCTCTCTCTTCATCTTTGGATTCCTATCTAATGATCCGGGACGTAATCCTGG
ACGTGAAGAATAAAAAATAAGGTTTTTGTTTTCCTTGCTTGATTTTTAAATGTTCTTAGGATTTTATCTATTCCACATCTTTAACGATAAAAAAAATAAAAAAAACGTTGAAAGATAAGTTGAAAGGTAAATAAAAAACACCACGTCATT
GGCGGAAACGGAAAGAGAGGGATTCGAACCCTCGGTACGAAAAACCCGTACAACGGATTAGCAATCCGACGCTTTAGTCCACTCAGCCATCTCCCCGCAATTGAAAAAGGATAATTACTATGTTACATTACACAAAAAGTAAGGTTGAAA
AAAGGCCCTTCTTTATCCCCCCTTCCCTTTATTATATAGATAGATAATTATCTAGGGATATCAAAATATAAATATATAAGCTTTTATCAGCAATTCCATTTAGATAAAGTAAGGGCTCAAAAGAGATATCTCCAATCAATATAAAATATA
AATAATAAATAAAGTACCCCTTTGATTTCGTCCGAAAGAACCTTTTTTACTTCTACGGCCTGGCCTGGTCAGTACCTCGCCAGGTCTTTTTTGTTCCAATGAATCATAGAAAAAATGATTTATTTGATTTTGAAACAAAAAAAACGCTTC
TTATTGAAAGAACAACAATAATAATAAAGATTATTTTGATTCCTATGATATAGAATCAAAGTGTCATTTCTTAATTATATTATTTTATTCTTTCTTTTTTGTTTTTACAGTAAAGTGTAATGTAAAAACAAAAAAGAAAGAATATAACCT
TAGATTCTTGCACAATGCATTTTTTTATGTTCTGGCTTAAGTAGTTTTGTCGAAACGTATCTGTCAAAACAAAACACCTTCATTAAAAGAAAAACGTGTTATTTAAACGAGTCCTCTCTTTCCCTAATCTCACTAGGCTCCCTGACGAAA
ACACGTCAACGCTCTAATTTTCATGATTCTTTTCTTTCTGATCCTATCTCTTGATTTTGATTACGATCAATTTTATTGTTCGACAAAAGGTTCATTTATATACAATAATCGCATTGTAGCGGGTATAGTTTAGTGGTAAAAGTGTGATTC
GTTATATTAATCCTTTAATAGTTAAGGGATCCTTCGGTTTGATTCATATTCCGATCAAAAACTTTATTTCTTAAAAGGATTTAATCCTTTATCTCTCAATGAAAGGGTCGAGGAAAAATATACATTCTCGTGATTTGTATCGAAGAATCA
ATTCGAAATTGAAAAAATTGGATTATGAAATTACGAAACATAATTTTTTTTAATTGGATGAATACTTCCAATTTTTTAAGTATGAGTAAAGAATCCATGGATAAAGATATAAGGATCTATTTCTAATCGTAACTAAATCTTCAATTTTTA
TGATTTGTATAAGGGAGATTGAGGCAAAATAGCTATTAAACAATGACTTTAGTTTACTAGAGACATCAACATATTATTATATTATTTTAACTCGTTGGAAACAAAATGCTTTTCCTAAGGATTCTTTCAAATAGAAATAGAGAACGAAGT
AACTAGAAAGATTGTTATGATTCCCCTCTTCTATAGGGATCATCTAGAAAGCGAGTCGTTTTGAATGCATTCAAACAGAAAAGCTGACATAGATGTTATGGGACGAATTCTTTTTATTCTTTTCTTTTGTAATTCCGTTCACATCTTACG
TCTGGGAATTTATCCATCTTCCATAAAGGAGCCGAATGAAACCAAAGCTTCACGTTCGGTTTTGAATTAGAGACGTTCAAAATAAAAATCATGAATCAACGTCGACTATAACCCCTAGCCTTCCAAGCTAACGATGCGGGTTCGATTCCC
GCTACCCGCTTATATCGCAATATTATCTATATTTATTATTATTTTTTTTTTATATTATCTATACTATAATATTAATGAATATTAATGTAATGCATCATTGAATTGAATGCGCAATTCCCGAAATTCTCTCACACACTCTTTTTTACGAAC
AAGAGGTGTGAAAATAAACCTAAGAAAAAAAAAGCGTCCATTGTCTAATGGATAGGACAGAGGTCTTCTAAACCTTTGGTATAGGTTCAAATCCTATTGGACGCAGTTTATTTCCATATATATATATATTTGATATTTCTATATCAAGAA
AGAAAGATATTTTGAATGATTTGAATAAAAGGCGCTTATACCTATAGCTTATTTAGTTTATTTTATAAATAATTATTTTGATAATTATTTATAAAATAAAGGAATTTCTTTATACTTGTTCCTGAAGTAAAAAGCGTTCCATCTGTTCTT
GAATAGCTTCTTTCAAAAGGACTTCTGCTTCCTCGGTGAATGTCTTGGTAGAAGATATGATTTCTTGGAACTGAGGTTTATTCGTTTTTAAGTAAGTACGCAACTCAACGAGAAATTTCCTTACCTGTCCAATTTCTAATGAATCAAGAT
AACCATTCGTTCCGGTATAAATAGTCATTATCTGTTCTTCCACCGTAAGAGGGGCTGATTGAGATTGTTTGAGCAACTCGCGTAATCGCTGACCTCTTGCCAATTGATTCTGAGTAGTTTTATCGAGATCAGAAGCGAATTGTGCAAAGG
CTTCTAATTCTGCGAATTGCGCCAATTCCAATTTTGATTTGCCGGCTACTTGTTTCATGGCTTTAATTTGAGCTGCAGATCCTACTCTGGAAACGGAAATACCCACATTAATAGCAGGTCTGATTCCAGCGTTAAATAGATCGGCGGATA
GGAATATTTGTCCATCTGTAATCGAAATTACATTAGTAGGAATATAAGCCGAAACATCTCCCGACTGTGTCTCAACTATTGGTAAAGCAGTCATACTCCCTTCACCTAAACGAGAACTCAATTTAGCGGCTCTTTCCAAAAGGCGTGAAT
GCAAATAAAAAACATCTCCTGGATAAGCTTCACGACCCGGTGGTCTTCGTAATAGAAGAGACATTTGGCGATAAGCTTGTGCTTGTTTGGAGGGATCATCATAAATGATTAAAGTGTGTCGTTCACGGTACATAAAATATTCAGCCAGAG
CTGCTCCTGTATAAGGGGCGAGGTATTGTAATGTAGCCGGAGAATCCGCCGTTTCAGCTACCACAATCGTGTATTCCATTGCTCCCCTTTCTTGTAAAGTAGTAACTACCTGAGCTACAGAAGACGCCTTTTGACCAATAGCGACATAAA
CACATATTACATTTTGCCCTTGTTGGTTGAGAATCGTATCTGTGGCTACTGCTGTTTTACCGGTCTGTCTGTCCCCAATAATTAACTCTCGCTGACCACGTCCTATAGGGATCATTGAATCAATAGCAATAAGTCCTGTTTGAAGAGGCT
CATATACGGAACGTCTTGAAATAATACCAGGAGCAGGAGATTCAATTAACCGAGATTCAGAAGCTGAAATTTCACCTCGACCATCAATAGGTTTAGCTAGGGCATTTATAACACGACCTAAATATGCCTCACTTACTGGTATCTGAGCAA
TTCTTCCTGTTGCTTTTACAGAACTTCCTTCTTGTATCATCAAACCGTCACCCATTAATACAACACCAACATTGTTTGATTCCAAATTCAGTGCAATGCCTATAGTACCCTCTTCAAATTCTACTAATTCGCCCGCCATTACTTCATCAA
GACCATAAATACGAGCAATGCCGTCGCCTACTTGAAGTACGGTACCGGTATTTACAATCTTTACTTCTCGATTATATTGCTCAATACGTTCACGGATAATATTACTAATTTCATCTGCTCGAATGGTTACCATGAGTATTTCTTAATTCT
TTTTTGTTTTGTAAAAAAAAAAATAATGCCTATAGTAAAGGACACTAATCGGTTATTTCTTTCATCGTCCCAAACATGCCAATATTAGCAGCGATGGTACGTAAATGTAACTCGCTGTTCAAACAACTATTCAGAGTTCCTAGAGCTCCT
TGTAAGGCTTGTTGGAAAACCCGTTGTCGGACTTGATTAATCGCTTTTTGTTGTTCAAAATGAATGGTTTCATTTTTGTAATTTTCTAATTGTTCCAAAGTTTTAGAAGTTGAATTAATCAAATTCCATTTTTCTCGTTCTATATCAGAA
TATCCATTCATTCGAAACTGATCCGCTTCCATTTCCACTTTCCTTAAACGGGCCCGGGCTTTTTCTAGCTGTTCAATGGCTCCTCCGCGTAGTTCTTCGGAATTTCGAATAGTTTTCAAGATCCTCTGTTTTCGATTATCTAATAAATCA
CTTAATGAAAGTAGATTATCTTTCCATTCATTTCAAAACTTCCACGATCCCTTCCCGAACCAAACATGAATCTTTTGATTCATTTGGCTCTCACGCTCAATTACTTCAATTATTTATGGTAAATTCCCATATTTTTTTTTTGAATGTAAT
GAGCCTATCCTCTATTCATATTCCAAATATAAAAAATATCGATAATGATCACTAATCCAAGACCAGAATATTCGGAGGACTCTTCTGACCAAACAAATAATTGTCAGCAAAGTTGTTTCTTTTTTTTTCTTCAAATCCAAAGAATTCTTC
TTAATTTATACTATACATAGGTCATCGATTTCGCATTGGATTGGATAAAAAAGAGGGGGTGAAATGCTCATTATTTTTACAATTTTTTCCACCCATTTAATTTATTTTTCAAAAAAAAAATAAAAGATTCAAATCATTTTCTCGACATGG
GTGTTCTATATCGAAAAAAACTTTCTAACTATTTGAAACCATTTTCATATTAACATAGTGGTAGAAAGAATACCAAGCTGCGTATGGACTTCAAACGGTTTAGCTTTAACCATGTTAATTGTTCCACATTATTGGTTGCTAGAGAATCAA
AGTAGATTTACCAATGAATCGCGAAATGCTATGATTCTTAAATATGATTTCTTAATTTATTCAGAAGTAATTCGCGGGATCATGCATCTTTTCCTAGTTATAACGAAAAAAAAGTGCAGTTGGTTGGATCCAGCCTATTCTTGAAATAAA
CAACTCGCACACACTCCCTTTCCAAAAAAAATCAATACACCAAGGACTAAACTTAGATTTATTGGATTTGTTGCTAAAATATCGGTATTAAGCCCAAAACTCCCAGCGGATGACCAGTAATCCAAGGAAAGGAAAGAATCGGTTAAATTT
TTCATATGATCTCCTGACTAATTGTCTATTTATTTTATATTATATGTTTATTTTCTTTCTATTCTAAATAGAGTTAAAAATATATTGATTAAAAAAATGAAAAAAAAAAACTACATTTCATTTTGAATTGATAATTTCCAATAAGAATGA
TATTTCTTAGAATCGGGTACCGGATCTTATGTCAATTGCAAAATATCTCATTTGTTTTGTTGTAACACTTCCTAAAAAAGTGTTACATTGGACTAAGGAGGGGAAGAAAGAGGGCAAGTCGGTATGCTAATTCACCATCCCCAAATCAGT
CCTTCCCTTGGGTTGGGTTATTGTCCCAACAAAACAAATACGTAATTGTAGGAGTGAAATCTTAATATAATTAAAAAAAAGCAAGAGCAGTAAGTCCAAGGAAATAAACTACGAAAAAATACGTTTTTATAGGATTAAACAAAGGGGTTC
GCAAATAAAAGCGCTAATGCTACAACCAGTCCATAAATTGTTAAAGCTTCCATAAAAGCCAGACTAAGCAATAAAGTACCTCGTATTTTTCCCTCCGCCTCGGGTTGTCTTGCGATCCCTTCTACGGCTTGGCCCGCAGCTGTACCTTGA
CCAACCCCGGGTCCAATAGAAGCAAGCCCGACGGCCAACCCAGCAGCAATAACGGAAGCGGCAGAAATCAGTGGATTCATGATAAGTTCCTCACACCAAAAAAATAAGTAAATAGTTAATGATACAATCAACCAATAAATTATGACTTAA
TTATTCCATCGCTAAGATTTCTACAGTCGAAGTAACTAAGAATTCCGAATTAAAGTAATTAAAGTAAAATAATAATATTATTGAATCATCAAGAACTACTTCAATATTTATTTTTTAGTTCCTATTCACATAATTTTGTGAGTCCATACG
ACTTTTGTTCTTCCATTTCTTTCTTTTTTTTTTATTATTATTTTATTATTATTCTGAATACAATCAATCTAAATGGACGAATTTGTTAGGCCAAATCATTGCATCGAAATATAAGTATTTGATCTAAGTTCATGTAATTTATTATTTATT
AAAATTATCTTTTGGTCAATCATTGAATTGAATGAAATCAACTAGAGCGGGAATCGTTCTATATAACAGTAACATTTTTTTTGAATCGCACGTCATAATACCATAAGAATTCTTATTCAGATTATGACTCCTAATATTGAATATTGGAAT
TGGATGAACAAAACAATCTAAAGAGAATATTCATTGTAGGGGGTATAAATGAACCGGACGGGAATTTTAGGAAAAAGATCTTTTAGATCTCTTTCCCTTTTTACTTACTTTTTTTTATTCCCTAATATCTTAACTTAATCTTTTTTACTA
TTACTTTCTAGATCGTATATACCTTATTTATAGCTTATTCATATATTTTTATATATTTATCTTCCCTAAGTAGATTATCTTGATCCTCGGTATATAGTATAGTGCGCGGGGCTTAAGCTAAAAAAAGGCTATTTCGAAAACTAATCAATG
ATGACCCTCCATGGATTCGCCTATATAAGCCGCAGCTAAAGTTGCAAAAATAAGAGCTTGAATACCGCTTGTAAATAATCCAAGTAACATGACAGGTATAGGAACCACTGAAGGTACTAAAGAAACAAGAACAACAACTACTAATTCATC
AGCTAATATATTTCCGAAAAGTCGAAAACTAAGCGATAAAGGTTTTGTGAAATCTTCTAAGATATTAATGGGTAAAAGGATTGGAGTTGGTTGAATGTATTTACCAAAGTAACCTAATCCTTTTTTAGTAAGGCCCGCATAGAAATATGC
TACTGACGTGAGTAAAGCTAAAGCAACGGTAGTATTTATATCATTTGTGGGTGCGGCTAACTCCCCCCGAGGTAACTCTATTATTTTCCAAGGTAAAAGAGCACCTGACCAATTCGAAACAAAAATAAATAGAAACAAAGTTCCAATAAA
GGGAACCCATGGACCGTATTCTTCTCCAATCTGAGTTTTGCTCACGTCTCGAATGAATTCAAGAACATATTCGAAGAAATTCTGACTGTCAGTAGGAATGGTTTGTGGATTACGAACAGCTATAATGGCTGAACCTAATAAGATAGCAAT
TACAACCCAGGAAGTAATAAGTACTTGGGCATGGACTTGAAAACCTCCTATTTGCCAATAGAAATGTTGGCCGACTTCGACACCAGATAGATCGTATAGCCCTTTTAGCGTTAATGTGTCGATAGAACACAATAATAAGGCGTTGATGGA
ACATAATAGAACATTCATATTGTCCTCTGAAAGAAATAGAACTTAAAAAAAATTATTTTGATTCAACCATCTCTTTTTCGACTTATGTATATTTTTGATACCAACTAATTACATAATATTCCTAGTTACTTTTATCCCTTTTGTGCGATT
CAGGAATAGTAACCGATTTCAAAAATCTCTGGCGTTCAAAAAAGAATTTATTTATCTTATTATTAATTAAGGATTTCGTATATAGCTAGAACGACCCTCACAAATTGCAAATACTAATTTGTTAAGAATTAGTCGGATTGAAGCTATCGC
GTTATCATTTGCTGGAATCGAAATATCTGCGAGATCCGGGTCACAATTTGTATCGATTAAACAAATCGTTGGAATTCCCAAAGTAATACATTCTCGAAGAGCCATATATTCTTCTTGCTGATCAACGATTATTACAATATCAGGTAACTC
CGTCATATATTTAATCCCGCCCAAATATGTTTGCAAGTGAGATAATTGTCTCTTCAACATAGCCGCATCTCTTTTCGGAAGACGGTTGAGTCTCCCCATCTTTTGTTCCGTTCTCAAGTCCCTGAACTTATGAAGTCTCGTTTCCGTAGT
ATACCAATTCGTTAACATACCACCTAGCCATTTTTTATTAACATAATGGCAACGAGCCCTTATTGCAGCCCGTGCTACTAAATCCGCTGCTTTATTTTTGGTACCAACCACTAAGAATTTTTTTCCCCTACTTGCTGCATCAAAAACCAA
ATCACAAGCTTCTGATAAAAAACGAGCAGTTCTAGTAAGATTTATAATATGAATACCCTTACGCTTTGAAGAGATATAAGGTGCCATTCTAGGATTCCATTTACTAGTACCATGACCAAAATGAACTCCTGCTTCCATCATCTCTTCCAA
ATTGATGTTCCAATATCTTTTTGTCATTTCTCCCCACGCTTCCTCTCTCTTTTTTTTTAAGAAAAAAAAAAGAGAGATGTGGTACCCTACAATAGAAATAAATAATTGTTCCGATGGAACCTCCTCTTCTACCTCTAACGAGGATTGGCC
GTTGATACACGATTCAAGCCATTAATTTCTTTCTATTCTTTATTACTATTACCAAATAAAAAAAATGATCGCAAAGAGTTAAGTTAAGTTAAAAGGATGAATATGCTCTTAGGAATCATTAGATCCTAGAAATGGTTGTTCTGGTGTATC
ATGTAAATTCTTTGAAATGCAAAAAGAAAATAATTCTCTGTGGTGGAACAAAATATCTCTCATTTCCACCTCGAATAAATTATTCTTTTTGGTTTCTAAAGGAATGTTGTTATGTTGCCTTGAATGGTGCACTGATACTTTGAATCCGGT
ACCAACGGGTATCATCCCTCCTAAAACAACGTTCTCTTTCAGACCTTTCAACCAATCGATACGACCCCGGATAGCGGCTTTTGCTAAAACCCGAGCAGTTTCTTGAAAACTCGCTTCGGATATGAAACTTTGAGTATTTAGAGATGCTTT
CGTTATTCCCAATAAGACGGCTCGGTAACAGATCGCTTCTTCCAAAGCACGCCCTGCTCGTTCCGCTCGCAATAATTCAATTAGTTCTCCGGGTGAAAAAACATTAGACATTCCATCTTCTAAAACCAACACTTTTGATGTTATTTGGCG
CACAATAATTTCTATATGTCGATTATGGATCTGCACCCCCTGTGATCGATAAACTTTTTGGATCTTATTAACCAAAGAGATACGACTTTGCACTATAGTTAGCTCGGCGCCAATCAAGAATCCCCAAGGAAGTTCAATAATTTTTGTTAT
ACGCCTATTCCAACCCTCAATTCTCTTTTCTAGGTTCATCGATATTGAATCAATCGAATGAACTTCTAACACTTGTTCCACTTTTGGAAGACCTTGCGTTATATCCCCGGATCTCGATTTTTCATATATAAATGTAACTAATGTATCTCC
TTCGTAAAGGATTTCTCCATAATGGCCATGAACAGTTGCTCCTGGAGTGGCCAAATAAGGTTTAGCGGATCTTATTACCACAGAGCTGATTTGAACAATTAGAACTTGACCCGATTTTAGGTGTGGTCCATTTTTGGCTATACATACATT
TTCAAAAATAAACTGCCCAAGGCTAATTATTGTAGACGTTTCTTCCCAATAATTATGATAGGGAAAATGGCAATTCAAATTGAATGGATTCGAGACGATGTTCCTGCATAAATTGGGATTATAAATGCTACCGTTTTGATCCATTAAATA
ATATTTAAGTACTTGAAAAGTCTGTTTTAAATTGTTAAGTTGTAAATATTTAGTTACCGAGATCTGATTATAAGTTATTAAATGATAAAATGAATAAAAATTCGCAATTTGAGGGACTCTTCCTAATCCTAAAGGTCCCAACGAATTTCT
AATTGGAATTGAAATATCTTTTTTAATTGATTCTTTTATTACATTGTAATATTTTACATCGTTGAATGGGTACATTTGAAAACAATTAGATGATGACAAAATTGTCAAAGATTGGCATTCCTTATTCCTATTCAACAACGTACGAATCGT
TACTTGATTTTGGCTAACTGATTGTTGAATCCTTGTCTTGGAATAAATAGAATAAAATGGATTGATATTAGTGCGATCTGACCTAGTATCAGAGATCAATCCTGAACCTGACGGATCTTTCCTTTTTCTGATATACGAAATATGGGATTT
CACTAAATCGATTCGTAGGAAATCTCGAATCAGACCATTTGTACTTACTTCAACCAAAGAAGCGTGGGCCTCTTCTACAGAAGAACTTTTTTTGTCTTGGTCCCAATTTAACACTAAACAAGTCCGAACTAATTGAATATTTGTGCCAGA
AGTTCCCCGAATTGGTTTACCATTTCCATAAAGAAGGATATAATTGACAACCTTAAGTTCCAGATTATCCCTTTCTCGCAACAGATCCTGAGGGAAAAGTGTTACTAAATTTATACCGTCCGCTATTTCATATATGATTACGGATCGAAC
CAAAACAAAATACTTTTTCTTGGTAAGTGTGATCCATTGGACATAGATCCAATTTTTCAATTTTTTTGATTCCTTAGAATTTTTTTTTGCCGTTCCAGGCGGGATTAAGATACCACTGTGTCGGGATATCTTATCCATCTCTCCAGGAAA
ATGGATATCTCCAGAAAAGATTTTAAGTTCAATCCTTTTTTTTTTTCTCTCCACTCGGACCAATCCGCCCGCGCGGCTTCTTGTATTAAAAGCGATTTGTGTATTTACTCCAATGAGACTATTGTTCTGTACCATTATGGAAGAAGATTC
GGGCAAAATATGCACTTCCTCGGGAATGAAAAAAAAGCGATCTACTTTCATTTGGTATTTTGGCTTAAATTCTTTTGCTCCTCGATACTCAATCAAATCCTCTTTTTTAAGGACCGAATGCACCTCTACAGTCCCATATTTAGTAATTCC
CGAATTCTTTCTTCTGTATTGAGGATCATCAAAATAAGCAAGAATACTATTTCTATGAAAAATACCATTTATTATGGGTATTTCAATCGAAATACTGAAATAAGGCATTAGTTCTTTATCTCGTTCTTGAATTGATTGGAATGGAATGAT
GAATTTATTTCTTCGCCTCTTTCCCAATAAATAAGAATTCGCGTGGATAATAGGAGGATATATGAGATTACAATGACCTGTACATATGATTCGATTAAGTTCTGAATAATCAAAAATCCCGTTTTCTTTTTTACCAAAAATATCCGAACT
AAAGAATTTTTGTCTTACTTGATCATTATTTACCGAAAGACTAGAAATAGATCTTCTTTCGTCAAAAAGAGAATGAACGTTAATTTGATCTTGATCCTTGTGGAGCGAAAAGGGTACTATACTAGATCTGCACGAACCTCCTGATAATAT
CCACAAATGACTTGTTTTTGGTAAGAGATGGACATTACTGTATGTAAATTCTGGTGCATGGTACACATCGGTACTCCATTGCATTTCCCCCTCTGAGTCAGAATAAATATGTTTTCGAACCCTCTCTTTAAAATTAAAAGTATATGTTCT
CGCGCGAATCTCAGCAATCACTTGTTCTGATTCTACATATTGATCATTTTGAACTAAAAGAAAACTTTTTGGTGGAATAGTCACGTTATGTATAATATCTTCACTCTCAATAGTTACATACAAGTCTATATAACATATAAAAGCGGGATG
CCCGTGACGTGTACGTGTGGGATGAACCAAATCTTCGTTGAATTTTATTTTTCCATTAGAAGGGGCTCGTACATGTTCTGCAGTACCCCCTGTGAATACTCCGCCGGTATGAAAAGTTCTTAATGTTAGTTGAGTACCCGGTTCTCCAAT
AGATTGACCGGCAATAATACCTACAGCTTCTCCCAATTCGACCAGGTCGCCGTGAGTAGGACTTCGGCCATAACATAATCGGCAGATCCAAGATGTACTCCTACAAGTAAAGGGAGTTCGAATAGATATTGGTTGTGTTTGAAAGGTTAT
GAACCGATTGACAAGTCCAATCCCAATATCTTGATTTCGAGTGGCAATGCATCTCGGTCCCATATATATATCATCTGCTAATACACGACCAATTAATGTTTGGATAAAAATTCTTTCCGGCATCATCCTATTTCGAGTACTCACAGAAAT
CCCTCGGACGGTACCACAATCTGTTCTACGTACAATAATGTGTTGAACTACTTCAACAAGTCTACGTGTAAGATATCCAGCATCTGATGTTCGTACAGCAGTATCCACAACTCCTTTGCGGGCTCCGTAGCAAGAAATGATATATTCTGT
TAAAGACAGTCCTTCACGTAAATTGCTTTGAATGGGTAAATCAATCATTTGTCCTTGTGGATCTGACATTAATCCTCTCATACCTACTAATTGGTGTACTTGAGATGCATTTCCTCTAGCTCCCGAAAAAGACATTATATGTACTGGATT
AAAAGGGTCGGTCATCCTAAAATTAGGATTCATTTCTTTTCGCAAATATTCACTTGTAGCATACCATATCTCAACGGATTGACGTAATTTTTCTACTGCGTGTACATTCCCATAATGATGGTGTTTTTCAAAAATAAAACTTTGGTGTTC
TGCATCTTGGACTAACCATCCCTTAGAAGGTATTGTTAAAAGATCATCAATTCCTAATGAAATGGATGTAGCAGTGGCTTGCTGGAACCCAAGAATCTTTACTTGATCCAGGATGTGTGACGTATATGCCATTCCGAAGTGATCTATTAA
TCTGCTAATAAGTCGTTTAATGACAGTTCCATCTATCACTTTATTGTGAAAGACCAGATTGGCCCGTTCTGCCATAAGTACCTCCATATTCTACTGAGTGGGGTTCGACAATGGATTTGAGTCAATGATTGGAAAACTTCCTTTTCTCGA
TATTGATTCGCGTAGAAATTAAGGAACTATAACTAGGGTCCTAGTTGAACCGGAGAAACCCTAATTCACACCGGTGTTATAGAATTGCTTAGCTTAGATATCATACTATTAGGTACCATATGAGCAGGCCTGAGAAAACCCTTGTATAGC
TTCTTCGATTTCTCGATAAAGATAAATATGACCAACCGTGGTTCGAATGTATATACAAAGAATTTCTTTTTTTATACTTCTTACTATTAGATAGTGCCCATAAATCTCATGATAGGTACCCAAAGATTCATAGTGAACTTCGATGGGAGT
TTCTCTTGAAGCAATAGCGCGTTGATCTAGTCGCCACCAGAGCCACAAAGGACTATCTAAATTTATTTTTTTCTGCCGATAAGCTCCAATTGCATCATAGGAATTACAAAAAAAGGGTTCTTTTTCTTTCGTATACTTATAGTTATTATC
GTCAATTCTTTCATTTTTAGAATTTCTGCGATTACATGGATTATACCTATTTGCGCAAATACCTCGGCGATTCCCGCTTGTTAATACATAGAGCCCAATAAGCATATCTTGAGTTGGTAGGGAAATAGGATCCCCAATAGCTGGAGACAA
CAGATTCATATGAGAAAACATAAGTAAACGAGCCTCCGCTTGAGCCTCCAAAGATAAAGGTACATGAACAGCCATTTGATCCCCATCAAAATCTGCATTGAATCCCTTACAAACTAATGGATGTAAACAAATAGCGCGTCCTTCCACTAA
AATGGGCTGGAATGCCTGTATGCCTAATCTATGCAGAGTAGGCGCTCTATTCATCAATACGGGATGCCCCTGCATAACTTCTTGAAGTATTTCCCATACAATCGGTTCTTTTTCCCGAATTTTACTTTTAGCAACTCCTATGTTCGAAGC
AAAATGTTGTCTAATTAGACCACGAATTACAAACGGCTGGAAAAGTTCTATTGCTATTTCGCGAGGCAATCCACATCGATGTAATGAAAGCGAAGGACCTACAACAATGACAGAACGCCCCGAATAATCGACCCGTTTGCCAAGCAGAGT
CTCACGAAATCTTCCCTCTTTGCCTTCAATTACATCCGAAAATGACCTGTAAACCTTATTAGGACCGCCCCTCATTGGTTGTCCGCGGATTCCATTATCAAGAAGTGTATCCACGGCTTCTTGTACCAATTTCTCCTGACACATTACTAA
CTCCCCTGGCGTAGATCTACTTGTTGTTAATAGATCGATAAGAGTATTGTTCCGATAAATAACTCTTCTATAAAGTTCATTAATATCCGAGCTCATTAGTTTACCCCCATCTATCTGAATGATCGGTCTCAACTCGGGCGGAAGAACTGG
TAATAGACATAAAACCATCCATTCTGGGTCTATATTTGTTCGAATAAAATATTTAGCTAATTCCATGCGTCTAACCAAAAAATCCTTTCTTCTTCCAACTTTTCGATCTTCCCATTCATTACTCACGGGACCTTCTTCCCCTAATTCTTT
CCATTCTACCAACGAATAATCTATAATAATTCGCAAATCCAGATCGGCTAATTGTTCTCGGATAGCACCCGCTCCGGTGGAAATTTCTCGATTTCGAAATGTGTCGAAGCCTTGGGTAGTAAAAAAAAGTGGGATGCTGTATTTCCAGGA
TTGGATTTCATATTCGAATGAACCTCGTAATCGTAAGAAAGTGGGTTTTTTAGCTATGGGCCTAGCAAAAAAAAAATGTGGGTAGGATCCTATCCTATAGGATATCCCCCTTCAAAATCGGACGAGAAAGTTTCCTTTCATCCGGCTCAA
GTAGTTACACCAAATAAAGATAAACAAGGGGGTTCCTCTTTATCTATAACCCCCCCAAAAAAAAGAAAAGATCTACTCTACTCCTTACTCAAGTTCCCAATTAAGACCAAGCAACATTTCATTAATTCCTTCTTCATTTAATTATAAATT
ACGACATAAAATAAATGAAATGTGAAATTCTTGAGTAGTCTACCTCCCTTCGAATGATGAACCCACTTAATTAAATTAAAGTAAAGAAGTACCTTGGAATTCATAAGGGATTTCTTTGTCTATGTATCGTTCCATTCGATCTTTTAGGTC
CTTACTTCGCCTCGACGGTTATGCCACGAGCACGATGTTCTTAAAGCCTATATGCGATAAATAGACTCCTGCAACCATGACATGACATATTTATATTTGAGCATAATTTGATTTCTTTATAAAATAAAAGAAAGGGACCGGTTAATTACA
CAAAAGAAGTACTTTTTTTCACGAGATACAACTATAAATTCCTATTTATTTGTTATTGAATAGACCATAGACCAATTCCCCTTTTTATTTGGTGGGAGTATTGAATACACCCATAATTCTGAGCTTCATGTTCCTCCTCCCAAGAGACAT
GTCAGATCCGGGGCATACCGATTTGATTGAATGGGATGACAGTTTCTCATTCTGAATCTGTAAAATCAGAATTTTGATCAAATCACACATCGCAGTATACTAGTCCTTCTAATTCTTTAATAGGTTTATCTAAAAGATTCGCGATATAAC
TAGGAAGACGTTTCAAATACCACACGTGGGTTACTGGGCATGCCAGTTTGATATAGCCCATTTGATATCTTCGTATCCGAGAATCCACAAATTCGACTCCGCATTGCTCACAAAATTTGGGGTCTTCTTTTTCATCTCCGATTACTCGAT
AATTTCCACAAGCACAAATCCCACTTTTTATAGGCCCAAAAATTCTTTCACAAAATAATCCATCTTTTTCGGGTTTATTCGTTTTGTAGTGAAAAGTATAGGGTTTTGTCACCTCTCCAACTATCTCTCCATTAGGTAGGGTTTTATTGG
CCCAAGCGCTTATTTGTTGAGGAGAAACTAATCCAATTCGGAGTTGTTGATGTTTATACCGATCGATCATAGAAGAAAAATTATGATTCATTCCGATTAAGCTTCTTTCCTATTAATCCGGAAGTTCTTCTCAGATACAAGAAAATGATT
CAGTTCCAAAGCCAAAGATCGTAGTTCTCGAACGAGCAATCGAAAAGATTCTGGAGCATCCTCCGGTTTACGTATTGTTCTTCCAATGATCGTAGTACCAAGTACGTCTTGCCGAGTTCTAATATGATCCGATTTATAAGTAAGCATCTC
TTGTAAAATATGAGCAACACCAAACCCTTCTAGAGCCCAAACCTCCATTTCTCCTACCCGTTGTCCCCCTTGCTTAGCCCTTCCCCTAAGGGGTTGTTGTGTAACAAGTGCATAATGTCCACTGGAACGTCCATGTATTTTATCATCAAC
TTGATGAATTAATTTCAAGATATAAGGCTTTCCTATTATAACAGGTTGTTCAAAAGGATCCCCCGTTCTTCCATCAAATATTCTGCTTTTTCCCGGATACTCGGGTTCAAATACCCATGGATTCGCTGTTTGCTTACTGGCTTCATATAA
TTCAGAAAACACCAGTTTTCTCGAAGCCTCTTGTTCATATCTCTCATCAAAAGGTGCTATTCGATAATGTCTACCTAAAAGATCCCCTGCTAACCCGAGCGAGCATTCAAATATCTGTCCCACATTCATTCGCGAAGGTACTCCTAGTGG
GTTGAAGACCATATCAACAGGTCTTCCATCTTGCAAATAAGGCATATCTTGTCTAGGCAAAATTTTTGAAACAATACCTTTATTTCCATGTCTTCCAGCCACTTTATCACCTACTTTTATTTCGCGTTTCTGTGAAATATATACACGAAT
AGTTTCTGGGTTATAACTAGAAGCTCCTTTTTTCTGGATCCACCTCACATCAATAACTCGACCCCTACCGCCTATAGGTAGTTTTAGACAAGTTTCCTTTGAAGTAGATACCTGAATGCCAAGTATGGCTCGTAATAATCTATCTTCGGG
GGCATACGACGATTCTTTCGCCATCTGAGGCGTTAATTTACCTACTAAAATATCGCCTGTCTCTACCCAAGATCCCAACATCACAATTCCATTTTTGTCTAAATTGCGTAGTAAGTGGGCTTTTAGGTGCGGTATTTTGTTAGTGATTCT
TTCAGGGCCGTGGCTTGTCACATGAGTCTGAATTTCATATTTCCTTATGTGAAAAGAAGTATAAATATCTCCATATACCAGACGCTCGCTAATGAGTACCGCATCTTCAAAATTGTAACCTTCCCATGGCATATAAGCTACTAATACGTT
TTTTCCCAAAGCAAGTTCGCCGCCAACTGTAGCAGCACCGTCCGCTAAAATTTGTCCCTTTTTAATGCATTTACCCCGCGGAACCCGAGGTTTTTGATGTATACAAGTATTTTTGTTGGAACGTTGGTACATAACTAATGGAATGTTTAA
AATATCCCCATTGCTTGATAAAAGTATCTTGTCAGTATCGGTATAAATGATCTTTCCCTCATGTTCAGCTATAGCAGGAGCCCCTGAATCTAGAGCCGCTTGGCGTTCCAATCCAGTTCCAACAATACACTTTTCGGACCGAGAAAGCGG
AACTGCTTGACGTTGCATATTAGAACTCATTAAAGCTCGATTCGCATCATTATGTTCGATAAAAGGAATGAGGGAAGCTCCAATAGAAAAATACTGGAAGGGAAAAATACTTCGAAGATGGACCTGTTCCCATTCAATAGTCAGGAATTC
TTGACGGTATCGAGCTGGAACAACCTGTTCTTCTTGAATACCCCGATTCAGCGCCAAAGAATTTCCTGCCGCTACAATATAGTATTCATCTCTACTTGGTGATAAACAAAGCATCCGCACTTTTTCTTTTTTTGATCTCTCATAGATTTC
ATAAGATGGGCTTTCTAGGGACCCCCAATGACCAATCCCCGCATGAATTGCTAAGGATCCAATAAGTCCAACATTGATTCCTTCAGACGTGTCAATTGGGCAAATGCGCCCATAGTGACTAGAATGGATATCTCGTATCCGAAAACTAGC
AGTTCGCCCTGTCAATCCTCCAGGACCCAAATAACTCAATTTTCTCCCATGAACTATTTGTGTTAATGGATTAGCTCGATCCAAAACTTGAGATAGTGGGTGTAATCCGAAAAAAGATTCATAAATAGTTGTTAGTGGGGTTGAAGTTAC
CAAATTCTGAGGAGTCGGTATCAATTTATGCCTAATTGCTCCACATATAGTTCCTCTAACTATATTTTCTAAACGAACCAGAGCCAATCCGAATTGATCTTGTAAGAGATCCGCTACAGAACGAATACGTTTATTTTTCAAATGATTCAT
ATCGTCAAGTGTGCCCATTCCGAATTTCATTCCAATCAAATGATCCGCAGCTGCCAATATATCTCGTGGTAACAAAAATGTATTGTTTTGAGGTATATCAAGATTCAGTCTCTGGTTCATATTTCGTCGACCAATCCTTCCTAATTCACA
TCTTTGTTGAAAGAATTTCATTTGTAATTCCTTACATAAGGATTCAGAAAATACCGGATCTCCGCCGACACAAGCAAATTGTTGATAAAACTCCAAAATGGCATTTTCTTTTGACCCAATTTTTTTTTTCTCCTTATCATTCAGGAAAGA
CAAAAAAATTTCAGGGTAGCAAACATTCTCTAGAATTTCTCTTAGATTCGAACCCATAGCTGATGATAGAACTAAAATAGATATTTTTTGTTTCCTACTCACACGAGCCCATATCCTTGCTTTTCTATCAATTTCTAATTCTACTCTTCC
CCCCCAATCTGATATTATGGTGCCGGTATAAACCGAAATTCCGTTATGGTCCAATTCTGACCGGTAATAGATACCGGGACTTTGCAATATTTGATTGATCACAATTCTGTATATTCCATTTACTATAGAAGTTCCCAGAGAATTCATTAG
AGGAATGTTTCCAATAAAAATGGTTTGTTCTTGCATATATCTACTATTTTTCCAAATTAATCCCGCGGATACATATAATTCAGAAGAATATGTGAGTGATTCATATACAGCATCTCTTTCTTTTAGCAACGGTTCCACCAATTGATATGT
TTCCACAAATAATTTCAATTCAATTTCTTGATCTATATCTTCAATTTTTGGAAACTTATAAAGTTCTTCTGTTAAGCCCTGATCAATGAACCTACAAAACCCTTCAAATTGTATCTGATTAAACCCAGGTATTGTAGACATTCCCTCATT
TCCGCCCCCAAGCATTTTAAATTCTCTTTTTTTATAGATATAGAAAAAATCCCATTTATTTGCTCATTTTTCATCGAATCATATGATATGGATCGATCTAGCAATGATAGAATTTATATTCTGTTTACTAAATCACATAAAATTTAACCT
AACTCCATATACGTAATGTATTAAATACGTATGAACGGGGGAATAAAAAGAGCATTTTATATTCAAAAGAACAGATTGGAATTGGCAATTAGAACTGGAAAGGAGTTGATAAATTACACTTAGACTTATGTATGGAATTTTGTATAGAAT
ATCAAAAGTGATTCAATTTCTACCATTATTATGATATTACATCCGATTGTATTGTATACCAGAAAAATAAATGGATTCGGGATTCGATCTCTTTCAATGAAATAAGGACATAATTAGCAGAAACAATATAGAAAAGAAAGAATTGATTTG
NANTNTNTNTTTTAGTAAAATTCGTAGAATACGATTGAAGTGCGCAAAAAGGCTTGTATTTATTAAACATGCGCAAATATCTTTAAATATCTTATATACATGCTTCCTCCTTTATTACAGCTYTATTGGGGACAGCGCATCTCGTATTCT
ATCAAAATTTCTATTTTCTATTCAATMAAATTTGTAAAAATTGATGCACAATAATTTCCTGAAAATCTCCTATAAGCATCATATACAGATAAGATACCCGATTAGATTTAGATAATATCTGTGTAACAATTTATGTTCTGGGGTTTACAT
ATATTCATAATTGGTGTTATAATTGAAATTGAGAAGGATTTTTTTATTTTAGGAAAGGGATTAAGGAAAACAGAATTCAAGATACAAGTACAATAAAAAATTGAAATATTTTCATATATTTTTGTATCCTTTTGGCGGCATGGCCGAGCG
GTAAGGCGGGGGACTGCAAATCCTTTTTCCCCAGTTCAAATCCGGGTGTCGCCTGATCAACAAAAAATCGAAATACCTTATTCTGTTTTGCTGATATAATTTGACAAATTTTTCTCGCAGAAGTAAGCGAAGGAAGAGGACTCTTGAGAC
TTGCTTGATTCTATAAACATCTGGAGGGGTTCTGTTCTCTAAAATGATGCTGTAAATCTTTGCGTTCAGGCTTTATTCAAGGAAAGATTATATTAGTGAATAGTGAAAAGGAATCGTTAAATCTTGATATGATAGACCTTCTACTGTAGT
GTTTATTGACCGGGTTTTGAATTAGATTGGATGCACGGAGGAGGAATCTAATTTAATTATTAGTTGCGGAAAGGTCGGAAGATACTTTGTTTGTATACGGACTCGTGAAAGTCTCTGGGTGCTCTGCCATTAAATGTAATATTGATATTG
ATTGAATGGAATTATTCTTTCTTTTCCGCAATCCCTACCCCTAGTGAATAATGTAATAGGCTATCTTCCGATTGTTTCACAGAGACAAGCAGGAGACGTAAAGATTAGATCAAATGAGAAATAGGGATATGTGATAGAGAGTGATTTATC
TTGATTCTATATATTTTTTTTTTAGACTTTTTACTTAATGAAATGAAGGTCAACCAAAGAAAGACTAGGTCTTATTTTATTATTTCTATATGTTAGTAACATTCTCTTGAAACTTCCAAGGGTGTCTCCGCGTATTTTGCTTGTGATTCA
TTTTTTGCGATTCTACTAGAAATCATATAGGAACTTGTTATAATTGGGTTTATTGGATTGTTTCATCAACGGTGTTGGGGCAGAATCCCTTTTTGACTCTGCGCCAGTGATTCCACTATTATTAGTGAACACAATAATGATTAGTGAACA
ATAATGGAATAATTAAAATTTCTTCACTTCATATTTATTATTTATAGAGATAGGGGGCATAATTCACATGGATATAGTAAGTCTCGCTTGGGCTGCTTTAATGGTAGTCTTTACATTTTCCCTTTCACTCGTAGTATGGGGTAGAAGTGG
ACTCTAGAGGTACTACTAATTGAGTTGAAGAATCAAACTCAATTAGTATCAATTGTTTTCTAGATCGTTCTTTCTGCAAAGCCCTTTTTTCTTTTATTACTATTCAAAGAGAAAATAGTTCTGTTATTAATTATTAAATGGATATGCACT
TTCTACGGGAAACAACATAAACATAGTGGTTGTCCCGCGAGATATTACGCATAAGAAAATATTATCTTGGGCAAATCACATATTGCCCGCTTACTACTTGTTTTATTTTATTATTTTATAAATTTGATTTATGCTTGCTTTATTGAATTA
ATTTCATATCATGGTTCAAACGTTTTAAAAATCGGTGGGGCTTACTATTCCTTTTCTTTTAGAAATCTAAAGAAGTTCCTCCCATGGAATCCCTGGATCATCCGTCAACTGTTCAATCAATTACTTCTTCGGAATGGTAAAATAAAAAAA
AAAAGATTACTTGATTTTCTTTTACTAATATTCGTCCATACTTTTCCTTTATCGATTTGATTCTTTCGATGGATATCAGGATTAATATTGAAAATAATTAGAAATCTAGGAATTAGAATCGTAAGAGTAAGAGTTGCCCTTCGAGTATTT
CAGATTGATTGGAATCAACACAAATCAAATAGATGAAGCAAATAAATAGAATTGGTACGCTATGTATGTACAGGACATATATGTAATTGATATCTATATATATGAGGATACATATTGTGGATTGATCTATATTAAAACTAAACCCCTATC
TTTATACAGTACAACTTTATACACTATACTAACAATAATATATAGTAAGTATGGTAGAAAGATTCATATATTTCTTTCTACCATACTATTGGATCTCAGAGAATACTGCTCTCATAGAATACTGATGATTCTAGTCCGCTCATTTCATTT
AAGATGCGAAATTTGAATACTTTTTTCATTTTGATTTTTTCTTTTCAATCATATTGATAAGAACTAAAAAAAGGCACGTTCAATTCAAATTAATCACTTTGACTGACTGTTTTTACGTATATTATAAGTAAAAAGGCAGTAGGAACTAGA
ATGAACAGTGCAGTAGCAATAAATGCGAGAATATTTACTTCCATAATCTCATCGTTTCATTTTTATTTAATTCACAATAAATAGGGATTTAATCCCATAGAGATGATAAATCTTTCGACCGTAAATTCAATATTCAATGAGATGAATTAC
ATCTCGATGATATCGAATCGAATCAATATCATGAATAACAATATCTGAGCTATCAAATCGATTCATCGTCGAGAATTAAATAGTATAACATAGGAAGATCTTTTATCCATACCGAATTCAAAATTCAATTTGATTCCTAATCCAATCAAG
AATTCCTTTACTTTCTTTTCTATAACCTACGCCTCCCTTGTACAATTACAATTATCAGATGAAGTATCATCTGACCGCCTTTACACTTACATTGGTTATAAACAAACACCAATAAAATGAACTGAACAATAGAAGTGAAATATAAAAAAG
GGAAGGAGTTAAGTTCTAACCCCCCCCTTTTTTTTTAATGCTTTTTTTTAATGATCTAATCTTCTTGGAAAACAAAGAAGTATGATAAAGACAAGTCCCGGTATCAAAAAATCGAATATTACATCAAATTCATTAAAAAGTTTGTTCTTT
CTTTGGCAGGACCCTTAAAAAGATTATTCATTCCCTCGTTAAGAGATATGAGACACTTCGACTATGTTAAATTAATTTTCTATCGTACAAATTCTATTTGTGTATGTACTCCCGGGAAACATATAGTACTCTATTTTATTAGACAGATGG
GGANANTNANANTNCGAAAAAGCCGGACTCAGTACGGTATCTCTTGTAATCCTGAATATGATGCTACCAAAAATTGTACTAATCCACATATGTCTTTTTCCTATCAATCGGTATTAGTTGAATAAAATAAATGGAAATTCCTATATATAT
TTCTTTGATGAGAAATGTAAAACGAAAAAAAAAAAAAAAACAAAAAATAAGAGGCGGGTATTCTTTTTGGGAATTCAATTCTGCTATTTGGTCTCTCTTTCACAGAAAATGGAGAGATGAATTGATGTATATTTTTTGTTTTTTTATTAT
TGAATTTTGATCCGTCGGGACTGACGGGGCTCGAACCCGCAGCTTCCACCTTGACAGGGCGGTGCTCTGACCAATTGAACTACAATCCCAAGGAAATAAAGTGTACATCGTAATATTCTTATGAGTTCATTCAAACCCTTTCTATTTTAT
TTAGATTCGAATTTTATAAAGACGAGTGATATATTTGATATCCACATGTATATGCACTTTAGTGGGAGCGGGACGAATTGCTAATAATCCTTTCGTTATTTCCAAATTGATTGATAATCAATCTTTCAATAAAAAAGAAAGTGTTTTTTT
TTATTGTTTCTTTATTTTATTCTTTTCCTTAGACTTTATACTTACAGATTCTTATATGAATCTAGATTATTATATCAAGATCAGAATTTACGGGAAAAAATAAATAGAGCAAATAAACAGCGGTAGAAATATATCATAAAATTGGACTTT
TTTTGATTCTTACGTATTCCGATCAGGCATTTCTGTAGAACAAGAAACGGATTATATCATTTCATGGTGGATCGGCGAATTGTTGGTGGGCCGAGCTGGATTTGAACCAGCGTAGACATATTGCCAACGAATTTACAGTCCGTCCCCATT
AACCACTCGGGCATCGACCCAGAAAGAATTAATTCTAGGCTTATTGAGAAGCCATGATCAACTTCCTTTCGTAGTACCCTACCCCCAGGGGAAGTCGAATCCCCGCTGCCTCCTTGAAAGAGAGATGTCCTGAACCACTAGACGATGGGG
GCATACTTGCCCGACCGCCACCATACTATGCTCATAATATGAACAGTTTTTAAAAATTGTCAATATAATGGTATGACTCAATCTGAAGTATCTTTCCCTCTTTCATGATTCTATAGAATCTTTTTTTTTCTCTAATAATTTAGTCCAGGG
GGACAAATAAAATCTTTTTATCAACGATTCGATTAAATATCATAGATCTATGTTTAATTGGTAAGCATATGTATCAATTAAATAAATTTCGTTATGATGGGGGTCAATTCAATCAATTAGGGTTGGCCTTGAAACAATTCATTCCATTGC
TTTTTATTAAATCCAATCTTACTAAACCATTTTTTATTTTACCTATACTTACTAGAGAAATTCTATTTCTCGTTCCTGAATGGTCTACTATGCGGATAATCACTATGCAGATAAGATATACCTATGTACAATAAAATATATCTATGTACA
TATATTATAATAAAATAAGTATATGCACTGGCTTTATAGCGGCTAATGGCTTATTCAGTAATTGAATCAAAAGGGCCCTTTTAACTCAGTGGTAGAGTAACGCCATGGTAAGGCGTAAGTCATCGGTTCAAATCCGATAAGGGGCTTTTG
AATTTTTTCATAAAACTCCATCCGTAGTATTCATATTTGAAAGGAGAATGGAGATTTTGTTGATATTTTATAATAAAATAATACAAAAATAACAAACCTTCTAATTTAATTATTCATTATAATGAATAATAGTATAGTAATTATAATTAG
AAAGTGGAACATTTGTTTATTTATATTTATAATGAATAATTATAAGTGAATAATGATAAGTCGTCTCCTGGAATCGCCAAATATCCCTTTACATTTCAAATCCATTTGAAAGATTAGAAACCAACAAAAGAAAAAGTAAGTGGACCTAAC
CCATTGAATCATGACTATATCCGCTATTCTGATATTCAAATTGGATAAAGATGAAATTGGAACATTCAGTAGATTTTTTTTTATTTCATTTTCATACTTCTTTGGGCTCCGCAAGAATCTGTCGATATTGCTGATTAAATATTCTTATTC
ATAGATGGCCTAGAGGAATAAATTGATATTCCCTCCCTCCACAAAGAAATGTTTATTCCAAGTCACAACATACCTGCCATTTTATTAAATAAATATCTTTCTTTTCTTTGATTCAGGAACACAAGACATGACCAATTTATATCTATCTAA
GATTTATATATCTATCAGATCATAGATTTATGTACCAAATATTTTTATATCGATACATGCGATATTTTTTTTGTTCCGACAGCGGCAGCGGGATGGAGAATGGGTGCGAGAAAGAGACTTTCATTTACCTTTCTTATCTGAATATGAAAT
TCAATACATTATTAATTATTAAATAATAGCAAATAAATTTCCTTTTTTTATGACAGATAAAATAAAAGCCAATAGAAAAAAAATATATATAAAAAAATATATATATATAATATATATATTCGAAGTTCATTTCTTGCTTCGAACCGCGAA
AGATATACTTTACTTTCGAGTTTTATATTCATATGAAGGAAAAGAAAGAGATATATAACAAGGGAGACAATAAAAGGGTTTTAAAGTATAACAAGTATAACGTAATAAAATATATGATACTATAGAAGAATATATATAAATATTTATTTG
TATCAATCTCACAAACTAGATTCAAGAATAAGATTAGTTGATGGAACGAGAGGAATATGTCTGGGGATCAACTGGCAGCAAGAAAAGGGATCGCTTGTTTCTTGAACAGTTCTTTCAAAAAATTCATCTATCTGATCGATGAGTCATAAG
ACAAGACAATTCATGGGTTATTAAGAGACTAGGAAGGAATAACTGAATTTAGTTCATGGATTTACCTAGGTCGGGTTATGGACCCATAAAGTATTTTTATATTCGAAACCCATTAGAAAGAAGGGACAGTGTACGAGAAAGAAAATCATA
CATAAATGATAGAAGCCTCGAAGGCCCTGAAAATGCTATGAGGTGTTCAAAATGGTTGAAGTAGTTGAATAGGAGGATCACTATGACTATAGCCCTTGGTAAATTTACCAAAGACGAAAATGATTTATTTGATATTATGGATGACTGGTT
ACGAAGGGACCGTTTCGTTTTTGTAGGTTGGTCCGGTCTATTGCTCTTTCCTTGTGCCTATTTCGCCTTAGGGGGTTGGTTTACAGGTACAACCTTTGTAACTTCATGGTATACACACGGATTGGCGAGTTCCTATTTGGAAGGCTGCAA
CTTCTTAACCGCGGCAGTTTCTACTCCTGCTAATAGTTTAGCACACTCTTTGTTGTTACTATGGGGTCCAGAAGCACAAGGAGATTTTACTCGTTGGTGTCAGTTGGGTGGCCTGTGGACTTTTGTTGCTCTCCACGGCGCTTTCGGACT
AATAGGTTTCATGTTACGTCAATTTGAACTTGCTCGATCTGTTCAATTGCGACCTTATAATGCAATCGCATTCTCCGGTCCAATTGCTGTTTTTGTTTCTGTATTCCTGATTTATCCATTAGGTCAGTCTGGTTGGTTCTTTGCGCCTAG
TTTTGGTGTAGCGGCCATATTTCGATTCATCCTCTTTTTCCAAGGGTTTCATAATTGGACATTGAACCCTTTTCATATGATGGGAGTTGCCGGTGTATTGGGCGCTGCTCTGCTATGCGCTATTCATGGTGCTACTGTAGAAAATACTTT
ATTTGAAGATGGTGATGGTGCAAATACATTCCGTGCTTTTAACCCAACTCAAGCTGAAGAAACTTATTCAATGGTCACCGCTAACCGTTTTTGGTCCCAAATCTTTGGGGTTGCTTTTTCCAATAAACGTTGGTTACATTTCTTTATGTT
ATTTGTACCGGTAACCGGTTTATGGATGAGTGCTCTTGGAGTAGTCGGTCTGGCCCTAAACCTACGCGCCTATGACTTCGTTTCTCAGGAAATCCGGGCAGCGGAAGATCCGGAATTTGAGACTTTCTACACCAAAAATATTCTTTTAAA
CGAAGGTATTCGTGCTTGGATGGCGGCTCAAGATCAGCCTCATGAAAACCTTATATTCCCTGAGGAGGTTCTACCCCGTGGAAACGCTCTTTAATTTAACCTTAGCCGGTCGTGACCAAGAAACCACCGGTTTCGCTTGGTGGGCCGGTA
ATGCCCGACTTATCAATTTATCCGGTAAATTACTGGGAGCTCATGTAGCCCATGCCGGATTAATCGTATTCTGGGCCGGAGCAATGAACCTATTTGAAGTGGCTCATTTCGTACCAGAGAAGCCCATGTATGAACAAGGATTAATTTTAC
TTCCCCACCTAGCTACTCTAGGTTGGGGGGTAGGTCCCGGTGGGGAAGTTATAGATACCTTTCCATACTTTGTGTCTGGAGTACTTCACTTAATTTCCTCTGCAGTATTGGGCTTTGGCGGTATTTATCATGCACTTCTGGGACCCGAGA
CTCTTGAAGAATCTTTTCCATTCTTTGGTTATGTATGGAAAGATAGAAATAAAATGACTACAATTTTGGGTATTCACTTAATTTTGTTAGGTATAGGTGCTTTTCTTCTAGTATTCAAGGCTCTTTATTTTGGGGGCGTATATGATACCT
GGGCTCCAGGAGGCGGAGATGTAAGAAAAATTACCAACTTGACCCTTAGCCCAAGTGTTATATTTGGTTATTTACTAAAATCCCCCTTTGGAGGAGAAGGATGGATTGTTAGTGTGGACGATTTGGAAGATATAATTGGAGGGCACGTAT
GGTTAGGTTCCATTTGTATATTTGGTGGAATCTGGCATATCTTAACCAAACCTTTTGCATGGGCTCGTCGTGCACTTGTATGGTCTGGAGAGGCTTACTTGTCTTATAGTTTAGGTGCTTTATCTGTTTTTGGTTTTATTGCTTGTTGCT
TTGTCTGGTTCAATAATACCGCGTATCCTAGTGAGTTTTACGGGCCCACTGGACCAGAAGCTTCTCAAGCTCAAGCATTTACTTTTCTAGTTAGAGACCAACGTCTTGGGGCTAACGTGGGATCCGCCCAAGGACCTACCGGTTTAGGTA
AATATCTAATGCGTTCACCGACCGGAGAAGTTATTTTTGGAGGAGAAACTATGCGTTTTTGGGATTTGCGTGCTCCATGGTTAGAACCTCTAAGAGGTYCCAATGGTTTGGACTTGAGTAGGCTGAAAAAAGACATACAACCTTGGCAAG
AACGGCGTTCCGCGGAATATATGACTCATGCTCCTTTAGGTTCTTTAAATTCGGTGGGTGGCGTAGCTACCGAAATCAATGCAGTCAATTATGTTTCTCCTAGAAGTTGGTTAGCTACCTCTCATTTTGTTCTAGGATTCTTCCTATTCG
TAGGTCATTTATGGCACGCAGGAAGGGCTCGTGCAGCTGCAGCAGGATTTGAAAAAGGAATTGATCGTGATTTTGAACCTGTGCTTTCCATGACTCCTCTTAACTAAGACAGGAGATCCAATACTTTAAGTTTAAGTAGGAATCAATATG
ATCCTACCATACATATTGGGTTGGGCGGGTCGGGCCATATTAAAAAAGTATTCCCTTTCTTTTCAACTCATTTATATCTAATCTTTTTTTTTCTGTTCTGGCTCGGCTATCCTACCTAGCCGAGCCATTCCCTTTTATGATACTGAGCCG
GACAAACCCAATAAAGAAACAAATCTATATTTACCAAACAAAAAAAGGAGAGAGAGGGATTCGAACCCTCGATAGTTCTTTGTTTCGAACTATGCCGGTTTTCAAGACCGGAGCTATCAACCACTCGGCCATCTCTCCGAAAGACAATTT
CTATTTTATTTTTATTCTACCGAATAGAACATGGCCATATGACATTACCATCGATAGAAAGATATCTGTTGTGAATCTATGGGTCTATCTCTATATATATAGATACATGATCCCGCGGGCCCCCTTTTGTGAACTAAAAAAAAATAGCCT
CGATCTCATGCCTTAATAAAGTGGTAAAGGGGTGGTAATAAGTCATATAGAATCAATGGATTCATGGTAAAATCCCTCCATGATACATTTTATTACAATTTTTGGCCGATAAAGGGATCAAATGGTATATAGTTCTTTTGTTGATAGATT
GGAGGATTAGAAACATGACTATTGCTTTCCAATTGGCTGTTTTTGCATTAATTGCTACTTCATCAATCTTACTGATTAGTGTACCCGTTGTATTTGCTTCTCCTGATGGTTGGTCGAGTAACAAAAATGTTGTATTTTCTGGTACATCGT
TATGGATTGGATTAGTCTTTCTGGTGGGTATCCTTAATTCTCTCATCTCTTGAACCTATTCGTTCTATCTAGAGCCAAAAATAAAATGACCCCCTCTAATTCTTTCAGGTTATGAGACACATTAAAATAAGCTAAGCCCCAAAATGCAAA
TAAAGAAAACAAAAAAATTAGAGGGAGGGGTCAAACAAACTTTTTATATTGTAAAAATTAAAGTAATAGTAATAATTTAAATAAAAAGAAATAATTTAAATTTGTATTTAATATAATTATTTAATATAATTAAATAAATATGAAATTMTT
TAAATTGAATAAAATAAAATTTTGAATTACTCTGAAAAGAGTATCTGGCCTAGCTCTACACAAATATGATCCTGTATCAAGAACGAGCGGATATAGTTGAATGGTAAAATTTCTCTTTGCCAAGGAGAAGATGCGGGTTCAATTCCCGCT
ATCCGCCCAGGACAATAGGTTAATGTTTTTAATAGAATAAAGAATTAAGTATGGTTGACCGTGATAGTATAGTAGTTCTATCCTCTCCCTTCTTTTCCTCCCGCCAAAACTAATAATGAATTATTAGTTACCCGAATCAAACCTAAATTG
TAAAAAAAAAAATGTTGCGGAGACGGGATTTGAACCCGTGACCTCAAGGTTATGAGCCTTGCGAGCTACCAAGCTGCTCTACCCCGCGATGAAGAAAAGAACTGGGAACTAATGGACAAACAAGGATTGAATGCGCCCCTCTACCCTATC
TGTACAAATAGAATAGCCTATTTATACAGAATGGGAAAGGGGCCCCTCTATGATTGATGATCATAGAAATGAATAGAAAAAGTGAAAGAGGTATTTTAATCCTTACCAACTTGATCTTGTTGCCCCGGGCAACAAACATGCATGAACCAT
TTCACGAAGTATGTGTCCGGATAGCCCAAAATCTCGATAGTTAGCTCTCGGTCTTCCGGTTGAAAAACAACGTCGATGAAGGCGTGTAGGTGCACTATTACGTGGTGAAGATTGTAATTTTCCATGAATTTCCCATTTCTCACTCAACGA
CGGAACTTTACTTATTTCTTTTTTGGGGGATCGGCGAATCAAATGATATTTTTGTTCCAATTTTTGCCTCTTCTTCTCCCTCTGAATCAAACTTTTCCTTGCCATAATGGTTCAGTTCCTATTAGTATCAATGATACAAGTCGGGTCCTA
GATGTAGAAATATAAAATATAATAAGGCAAACCCCCCTCTCCGTCGAAAGAAAAAATGAGATTATCGCGGATATAACACATAAAATAAAGAATTAACCAAATTTGCCCGATGTAGAGGCAATCAAGAAAGCCGCATAAGTGAAGATATAA
CCTACAGAAAAATGGGCTAATCCAACCAACCTTGCTTGCACAATGGAAAGAGCCACTGGTTTATCTTTCCATCGAATCAAATTGGCCAAAGGTGTGCGTTCATGAGCCCATGCTAAAGTTTCAATCAATTCCTGCCAATATCCACGCCAG
GAAATTAAGAACATAAATCCAGTAGCCCAAACAAGATGTCCAAATAAGAACATCCAAGCCCAAACGGATAAACTATTCATACCAAAGGGGTTATATCCATTAATAAGTTGTGAAGAGTTTAACCATAGATAATCTCTTAACCACCCCATC
AAATAAGTGGAAGATTCATTAAACTGTGAAACGTTACCCTGCCATAATGTGATGTGCTTCCAATGCCAATAAAAAGTAACCCATCCAATGGTATTTAACATCCAGAAAACTGCCAAATAAAATGCGTCCCAAGCCGAAATATCACAAGTA
CCGCCTCGTCCCGGCCCGTCGCAAGGAAAACTATAACCAAAATCCTTTTTATCTGGCATTAACTTGGAACCGCGTGCATCTAAAGCACCTTTTACTAAGATCAATGTAGTTGTATGTAACCCTAGAGCAATAGCATGATGAACCAAGAAG
TCTCCAGGCCCTATTGTTAAGAATAGTGAATTACTATTCTCATTAATAGCATTTAACCAACCAGGCAACCATATGCTTCGACCCGCATTGAACGCTGGGCCATTCGTTGAAGATAAAAGTACATCGAACCCATATGACGTTTTACCGTGA
GCGGATTGTATCCATTGAGCAAATATAGGCTCGATCAAGATTTGTTTCTCCGGAGTACCAAAAGCAAGCATGACATCATTATGAACATAAAGTCCCAAAGTATGGAACCCCAGAAAGAGGCTGGCCCAACTTAAATGGGATATGATAGCT
TCCTTATGGTCTAACATTCTTGCCAATACATTATCCTCATTTTGTTCCGGATTGTAATCTCTAATAAAAAATATAGCTCCGTGAGCAAAAGCTCCTGTCATGATGAATCCTGCGATGTATTGGTGATGCGTATATAACGCAGCTTGAGTA
GTAAAGTCTTGCGCTATAAACGCATAAGCAGGTAAAGAGTACATATGTTGAGCTACCAAGGAAGTAATAACCCCTAACGAGGCTAGAGCAAGGCCTAATTGAAAATGAATCGAATTGTTGATTGTGTCATAAAGACCTTTATGTCCACGC
CCCAATCGCCCCCCCGGAGGAATATGCGCTTCTAAAAGATCCTTTATACTGTGCCCAATACCGAAGTTAGTTCTATACATATGCCCGGCAACGAGAAAAATAAATGCAATAGCTAAATGATGATGAGCAATATCAGTCAGCCATAAACTT
TGCGTTTGCGGATGAAATCCCCCGAGAAGGGTTAGAATGGCAGTTCCTGCTCCTTGAGAGGTACCAAATAAATGACTACTTGAATCGGGGTTTTGAGCATAAAGATTCCACTGACCTGTAAAAAGCGGGCCTAATCCTTGGGGATGCGGT
AATACCCCTAAAAAATTATTCCATCGAACGTATTCCCCCCTGGATCCGGGAATAGCGACATGGACTAAATGTCCTGTCCAAGCCAAAGAACTTACTCCGAATAGTCCTGACAAATGATGATTGAGACGAGATTCGGCATTTTTGAACCAC
GAAACGCTCGGTTTCCATTTCGGTTGTAGGTGTAACCAACCCGCTATTAAAGATATGGCAGAAAGAAATAATAGAAAAAGAGCTCCAGTATAAAGATCCCCGTTAGTACGTAAACCGATTGTATACCACCACTGATAAACACCAGAATAG
GCAATATTTACTGGTCCAAGAGCACCCCCTCGAGTAAAAGCTTCCACAGCCGGTTGACCAAAATGAGGATCCCAAATTGCGTGAGCGATAGGTCTTACATGTAAAGGGTCCTGTACCCATGCCTCAAAATTTCCTTGCCAAGCTACATGA
AACAGATTTCCGGAAGTCCACAGAAAAATTATTGCTAATTGCCCGAAATGAGAAGCAAAAATATTCTGATAAAGACGTTCCTCAGTAATATCATCATGACTCTCGAAGTCATGTGCGGTAGCAATACCAAACCAAATACGACGAGTAGTG
GGGTCCTGAGCTAAGCCTTGGCTAAACCTTGGAAATCTTAATGCCATAATGCCTTTCAAATCCTCCTAGCCATTATCCTACTGCAATAATTCTTGCTAAGAAGAATGCCCATGTTGTGGCAATTCCACCCAGAAGGTAATGAGTTACTCC
TACAGCACGTCCTTGGACAATGCTCAAGGCTCTAGGCTGAGTAGCAGGGGCAACTTTTAATTTATTATGAGCCCAAACGATAGATTCAATAAGTTCTTGCCAATAACCACGCCCGCTGAATAGAAACATTAAACTAAAAGCCCATACAAA
ATGAGCACCTAGAAAAAAAAGGCCATACGCAGATAATGAAGAACCATAAGACTGAATTACCTGGGATGCCTGCGCCCATAAGAAATCACGCAGCCACCCATTAATAGTAATAGAACTCTGCGCAAAGTTTCCTCCCGTGATATGAGTTAC
TACCCCTTGATCACTTATACTACCCCAAACATCTGACTGCATTTTCCAACTGAAATGAAATATTACTACCGAAATTGCATTGTACATCCAGAATAGCCCTAAAAAGACATGATCCCAAGCGGATACTTGACATGTCCCCCCTCTTCCAGG
TCCATCACAAGGGAAACGAAAACCAAGATTTGCTTTATCCGGTATCAAACGCGAACTACGAGCAAATAGAACACCTTTCAGGAGTATCAATACTGTTACATGAATCGTAAATGCATGAATGTGATGTACCAAAAAATCTGCGGTTCCTAA
TGGAATAGGTAACAAAGCAACTTTTCCGCCCACTGCCACTAAATCACCGCCCCCCCAAGTCAAACTGGTGCTTGTTGTTGCACCAGGGGCCGTTGCGCCGGGTGCTAAAGCATGAGTGTTTTGTATCCATTGAGCAAAAACGGGTTGTAA
TTGTATAGCGGTATCTGAAAACATATCTTGGGGACGCCCTAAAGCGCTCATGGTATCATTATGAATATACAAACCAAAACTGTGAAAGCCTAAAAATATACATACCCAGTTGAGATGTGATATGATTGCATCACGATGCCTAAGTACACG
ATCTAATAGATCGTTATATCGAGTAGTTGGATCATAGTCTCTTACCATAAAAATGGCTGCATGCGCAGCAGCGCCAACTATGAGAAATCCACCAATCCACATGTGATGTGTGAACAATGACAGTTGGGTACCGTAGTCAGTAGCTAGATA
TGGATAAGGGGGCATCGAATACATATGGTGAGCTACAACAATGGTTAAAGAGCCTAACATGGCTAGGTTAATAGATAATTGAGCATGCCATGACGTTGTTAGGATCTCATATAGGCCTTTATGGCCCTGGCCTGTAAATGGGCCTTTATG
AGCCTCTAAAATATCTTTTATACCATGACCAATGCCCCAGTTGGTCCTATACATGTGACCCGCTATTAGGAAAAGAATTGCAATAGCTAAATGATGGTGTGCAATATCCGTTAGCCATAGACCCCCAGTTACTGGATCTAATCCTCCACG
AAAAGTAAGAAATTCCGCATATTTTGACCAATTTAAGGTGAAAAACGGGGTTGCTCCCTCAGCAAAACTGGGATAAAGTTGAGCCAAAAGATCCCGATTCAAGATAAATTCATGAGGAAGTGGGATCTCTTTAGGATCTACTCCAGCGTT
TAAAAATTGGTTAATCGGTAAAGATACGTGTACTTGATGCCCCGCCCAAGAAAGAGACCCAAGGCCTAGTAACCCTGCTAAATGGTGATTCAACATAGATTCCACGTCTTGGAACCAAGCTAATTTTGGAGCAGCTTTGTGGTAATGGAA
CCAACCGGCGAAAAGCATTAAAGCTGCAAAGACCAAAGCACCAATTGCGGTACAATAGAGTTGTAATTCACTAGTTATTCCGGATGCTCGCCAAATCTGAAAAAAACCAGAGGTTATTTGTATTCCTCGGAAACCTCCGCCTACATCACC
ATTCAATATTTCTTGGCCCACTATTGGCCAAACCACCTGGGCACTAGGTCCAATGTGAGTAGGATCACTTAACCACGCTTCATAATTGGAAAAACGAGCACCGTGGAAATACATGCCACTCAGCCAAAGAAAGATGATGGAGAGTTGGCC
GAAATGGGCACTAAATACTTTTCGAGAGATCTCCTCCAAATCATTAGTATGGCTATCGAAATCGTGAGCATCAGCATGTAGGTTCCAGATCCAAGTGGTAGTATCAGGCCCCTTAGCTATTGTTCTTGAGAAATGACCGGGTCTGGCCCA
TTCCTCGAAAGAAGTTTTTATGGGATCCCTATCTACCAAAATTTTGACTTCTGGTTCCGGCGAACGAATAATCATTGAGTCCTCCTCTTTCCGGACAACACGTACAAAGAAACCCGCCAACAGTTAAGTAATTAGTGAACCTATGAGAGA
TGCTTAGACTTAATTTCTTTCTCCTACTATCTCCCATCTATCTATTTTCTTTAGTTATTCACTGGAGCAATTATGATCTGGAAGTCGATCCGGGGCAAGTGTTCGGATCTATTATGACATAGCCATGGGGCGCTCAACGGACCCTTTATT
TTATTAGATTAGTCTTATAAAACCTTTTCTAGGCTTTGAATTGACTTGACACAAAAACAATTTGTTTGTGCAACCTAATCCTACTAATGTATTCATAATCTCAATTATAAATTACTAAACGGAACTGCTTTATGTTTTACATAGAACATA
TTACTTATTACTTACTTACTCTATTCCAAATCACGTGAACAATCATTAGTCATTACTAAGAGACATCCCGGTATTTATATTTAGTCATTTGAAGGTCTCTTTTATTAGTTTTAATATAATAGCAGAAAATATTCTCTACTGTATCTGTCT
ATCGTTTATTCCTACGAAATGCCGGACGAAATAGAACGATCTTAGAAGGGATATAATGAAATTCTTTGATTGGTTCTTTCCATAGAAACCATCCATCTTATTTGACTGATGGGGACAACAAACAATTTCTTATAATTATAAACAAATAAA
AAATAKAAAAAATTCTAAATAATACTAATAACTAATAATAAATAAAACAGAGTGCTCTTTCTTATTCGAAACGCCTTGTGATCTTCAACCAATTCTGCGCTTCAATATAATTACCAGGAGTAAGCGCGATAGCTTGTTTCCAATACTCAG
CGGCTTGATCAAACCAAGCCTCCGCAATTTCAGAATCTCCCTCTCGAATGGCCTGTTCTCCACGGTCGGAATAGGCGGGTAAATTCCTTCCCTTAGAACCGTACTTGAGAGTTTCCTACCTCATACGGCTCAGCAGTCAATTCTTTTGGT
GTCCCCTCCCCCCCTTTTTTTTAATCTACCGTATCTAATTGAATGAGATTTCTCGTGGATCTATCCCATTTTTTCTCGAGTTAACCAAAAGATAATTACATTACAATTACATGAGTTTCAAACTTAAATTTTGATTAATAATTTAATCAG
TTTTATTTTATCTTTTCTCCCACCTTCAGAAGAATAAAATATAGACATTTCCACTATCGTTTGAATTTTCTGAACAGTAACTATCTCGGTTTCATATATAAATTTATATATACATATTTATATAGAATCTTTGAAAAAGACTTTCCTCCC
TAATAAAGAAATAAAGGCTTACTATCTTTGGGATCTGATGCTACACCGCTGCTCAATACCTTAGGGGATCGACTCTATTACATAAGTCGATTCCTCACTTTTATCTCATATCGTGACATAAATAAGCAGTTCTTTTTGTATCGGCCCAAA
ACCTCGCTAATTGATCTTTACGGTGCTTATTCTTATAGATCGATCCTTTTTTTATCCATAGAATAAGGGATATAGGCATACCTATTTCTTCATATTTTGACTTCTATGAAGTTTCTTTCTTTACTACAGCTGATAAAAATCATTGTTTTG
TACAATACATATGATATGTAGAAAGCCTATTTTTTGTTTTTAGTATTTATTAGCGGATTTGTTCTTTCTTTCCTTTTTTCTTTCTATAGTGGAGATAGTCGCACGTAATGACAGATCACGGCCATATTATTAAAAGCTTGTGGTAAGAAC
GGGTTTCGTTCTAGTGCCCTAAAATAATATTCTAAAGCTTTCGTATGTTCTCCATTCCTTGTGTGGATAAGGCCTATGTTATAGAGTATATAACTTCTATCATAGGGATCGATTTCTAGTCGCATAGCTTCATAATAATTCTGTAAAGCT
TCTGCATAATTTCCTTCGGATTGAGCCGACATCCGTTACGGTCGTCATTCGATTCAAAGAATCTCCGTTCCAGAACCGTACGTGAGATTTTCATCTCATACGGCTCCTCCTTTTTTATATGTACATAATGAAAATAATACATGGAATCAA
AAATGAAATAGTCTCATTATGGGCTGAGCGGGGCTGGTGTTTTTACAAGAAATCTCTAGCCAACCTTCCTGTAAAAGATCTTTTCTTAACATCAAGCATCCTGTCTTGGTACTAGATAAAAAAGATAACTCCAATAATTTCTTTGTACTT
AACACCCCTTAATTTCCAGGAATTAGTCACTTCAACAGTCTTCGACGGTTATACGGGTATCCAAAATACGAACGAGATGGATGTTTGTTGTCCCAACCATTCTTGTTAGTCCCAATCCCGATAAGGAAAAGGTATAATTTATAACAAAGT
TTTCGTATTGTTGATTCCTGGGCGTAGCGCTTCTTACCCTATGCTGCCTATTGGTACTAGTGTGGTAGGGTTGACCTAACCCATAGGCGGTAACCTTTCGCTTAATACTAGAATCGACAATTGAAGCATCTGAGGCTGCATTAATCGGGG
ATACACGACAGAAGGAATTGTTTTATTTACAAACTTCACCTTCAATAAGCGTAGATTTATTTATTATTTTAAGAATTTTTTCTTTCTATCCCGAATAATGTATCTTTCTCCTAAGGTTGAAGCGGTAAATAAAAAAAAATCAAATCGCAC
CATCTCTGTAATAGGTGAATGCCTCTTTTTCTCCTGAAGTTGTCGGAATTATTCGTAATAAGATATTGGCTACAATTGAAAAGGTCTTATCAATAAAATTTCCATTTATCTGAGATCTAGGCATAGGTAGCAATCCATTTCATAATTTCT
TTTAATTACCTCTTGTGAGAAAATGATCCCCACAAACAAAGGAATTGTACAGTACGAGATAACATAAAAAAAAAAAAAAATAGATCGATTAATTAGTTCTAATTCGTTAATTTAATCCGGTATAAATTCTAAATATTGGAAAAAGACGGG
AGCGCCGTCTTCGCAAAAATGACTAAATAAAAATAGATATATATCCTTATTGTTTTTACAGTTTTTCACAAAAAAAAAATTCATCTTTATACCCCAGCTTTGAAGGAAAGGTTTTTCTTTAATGAAAAGTTTTCCGTATTTTTATAGTTA
GAATTGAGTGTACGTACCTATCCAAAAATCGAATATTAATGACTCACTATTTACTTGGTTTCGGGGCCATAATCATTATGTGGGAGAGATGGCCGAGTGGTTCAAGGCGTAGCATTGGAACTGCTATGTAGGCTGTTGTTTACCGAGGGT
TCGAATCCCTCTCTTTCCGTACTTTTTTTTCACCTAATTCACCAATGTTATTGACAGCAATGTATCAAAGCAAATAACAATGGATACCATTACCATTATTCCAACAGTTAGACCTTTCTTTGATTTAATATTGATTCTATACTCCTAATA
TATATAGTACGGAAAATACCGGAAAGCATGGACAGGGAATGAAAATCTCCCGACCGATACGTGATACATGAATGGGAGAAAAATACCCGTATCAAACCCCTTACTTTTGTGGGTCTTTTTGCTAATGTCCAAACCCTTGTTATTTTAGTT
AGGTTTAAGTCTGACGAGAATAATATTCGACAATTAACAATTCATTTATTTTCAAACCGACCCATTTACTATCTATTATTTGATTGACTAATCCTTTATATTGGAATGGGCGAAGAGTCAAATGTTTTGGCAATTCCTGATGGGGGGGTG
AATCAAGAAAATTTTGAATAAGAGCTCTAGATTTTTGTCGATCCCTTACTATAATAATATCTCGGGGTTTGCAGCGATAACTTGGTATATCTACTATACGATCATTAACTAAAATATGTCTATGATTAACTAATTGGCGGGCTTGGGGAA
TAGTCGAGGTCATACCCAATCGAAAAAGGATGTTATCCAAACGCATTTCAAGTAATTGTAGTAAAACCTGACCCGTTGACCCTTTGGCTTTTCCGGCAATACGAACGTATTTCAGTAATTGTCGTTCTGTAAGACCATAATGAAAGCGCA
ATTTTTGTTTTTCTTCTAAACGAATACGATATTGAGATTTTTTACTAGAACGCGATTGATTTCTAAGATCACTTCCGGCCCTAGGTCTTTTACTAGTTAGTCCCGGTAAAGCCCCCAGACGACGTATTTTTTTGAAACGAGGCCCCCTGT
AACGCGACATAAAGACTCCTTGTTTTATTGAAATTTCATAAACTTAAATTCAAACTAAACTAAACGATAAATGAAGCGAAATCTAGTAAAGTATTGTACCACAAAGAATAATTAGACGAATTGTATCAATATTCGAACCTTATTCTATAA
GTCTATATAAAAATAAAAAAAAAAACGAAAGGTTCTTTTGTTTTGTTATACAGAGATCGAACTTTTTATTTTTAATTGGAGGTTCCTACAACATAGTCAATCGGCGGCTCTTGGAAAAAGGGGAAGAAGCCTTTTCAATATTCTTTGATT
TCACATTATCAATTATGTAAAAATCAAACAAATAAAGAAAAGCCGGCTATCGGAATCGAACCGATGACCATCGCATTACAAATGCGATGCTCTAACCCCTGAGCTAAGCGGGCTTATATAACAGAAACATAGGAATATAGGAAACTGCAG
GGATATTGGCTATTAATTGTTCATTCTTAGCTATTCATAATTAATATGAATTATAGAATAGAATTGCAAAGGGATATTAAATCTTTATATATTCTAATATAATATATTATAGAATATTTAGAATCTTATTCTACATTATCATTATAATCT
TACTTATACTTATTATAATTATTTTCTAACTATCAATTAATAAATATAATAAATTCAAATTAATAAATTTCTCTTTTTAATTTAATTATTTTTAGTTATGTTATAGGGGGTCCGCCTTAAGTAAGGGATAAGAAAAAAAAAAAGAATCGA
CCGTTCGAGTATTTCAAAAAAATGATGGAAAAGAAAGAGGGGCGCGTATTATATATATTGGTATATATACATTTATATTGAATTGCGGATACAGAAATGATAGAATCATTTCTGATTGGACCAACTATAGGTCTCCGAGAGAGATTAAAT
AAGATAAACAATAAAAAAAAAAATAGGAGTAAACGCGATTCGATATAGGAATCGGTATCTAATAAATTCAACGGCTCCGGCATAATATAAATGAAAGGAAGGGCATCATAATGAGATCCGAATCTTAAAACAACAAAACACAAAAATGGG
GGGATATGGCGAAATAGGTAGACGCTACGGACTTAATTGGGTTGAGCCTTGGTATGGAAACCTACCAAGTGATAACTTTCAAATTCAGAGAAACCCCGGAATTAAAAATGGGCAATCCTGAGCCAAATCCTGTTTTTCGAAAACAAATTA
AATAAGGATTCAGTTCAGAAAGCGAGAATAAAAAAAGGATAGGTGCAGAGACTCAATGGAAGCTGTTCTAACAAATGGAGTTGACTACCTTGCGTTAGTAAAATAATCCTTCTATCAAAACTAGAGTAAAGGGTGAAGTATAAACCTATA
TACATACGTATACGTACTGAAATACTATCTCAAATGATTAATGACGACCCGAATCGAATCTTTATTAATCAAATCATTTACTCCATCATAGTCTGATATATCTTTTGAAGAACTAATGAATCGGACGAGAATAAAGATAGAGTCCCATTC
TACATGTCAATACCGACAACAATGAAACTTAGAGTAAGAGGAAAATCCGTCGACTTTAGAAATCGTGAGGGTTCAAGTCCCTCTATCCCCAAAAAGGCCCGTTTGACTCCCTAATTATTTATCCGATCCGCCCTTTTCGTTAATGGTTCA
AAATTCATTATCTTTCTCATTCATTCTACTCTTTTACAAAATACAATAAAGAAAGGGTCTGAGTGGAAATTTTTTTTTCTTATCACAATACTTGTAATATATATGATACACGGACAAATGAGCATTTTTATCTTTGAGCAAGGTATCCCC
ATATTCCAATTTTAATGATTAACAATACATATCATTCCTCGTACTGTACTGAAACTTACAAAGTTTTCTTTTTGAAGATCCAAGAAATTCCAGGGCCTGAATAAGACTTTGTAATACTTTTTTTTTCTTTTTAATTGACATAAACCCAAG
TCATCTATTAAAATAAGGATGGTGCGCCGGGAGTGGTCGGGATAGCTCAGCTGGTAGAGCAGAGGACTGAAAATCCTCGTGTCACCAGTTCAAATCTGGTTCCTGGCACATGATCAATTTGTATGAGTAGCCATTCTACAAATTAATTGG
TATGAGTCGACATATATATTCATTACAGTAAGAGTATATCTCATGATACGTACTTATCTATCTGGCCGTTTGAGGATATGTCTGCCCTTTATAGAATAAGAATAAAATAGAATAAATGAGTAAAGGGTATATGTATATAAAGTAATAAGC
TATGTAAAATAAAAGAATTCTATTTTTTCCTCTTCTTTTTTATTTGTTCATATTATATTGTGTCTTTTCTTGTTCAAAAACGAATGTTAAGACTTCATACATATTAGAATAAATTAAATTAGTTGGTTGAAAGACTCAAAAGTCTAGTCT
AGAGGAGTTGAAGGGTGGGAATAGTCAAGATTCATCTCAGATACAGTACAAATAGAATCCGATCCCCTTTTCATTTCTTTATATTTTTTTTCCTTTCATATTCTATTTCTTCACTTCCTCTTATRTGACTTTCTAGAGCCCATCTAACTG
ATGTGCGCGGTACATAGTTCATGCTGCAGAACTCTTTTAGTTCATCCTATTGGCAATGAGGCTTCAATTACTCTGTTTGATCTATAAGAGAACGTACAAATATTATTTGAATATCCGGAGTTGTAGAAGTAAAGATTAGTTTCTTATTAT
TCAATGAGCGTCTTGTATTTCATAAAAATTGGGGGCAATATAATCCTTACGTAAAGGCCATCCTATCCAGCTTTCGGGCATTAAGATACGTTTCAGGCGTGGATGATTATCATAAGAGATTCCCAACATATCATAAGATTCCCTTTCTTG
AAAATCCGCACTTTTCCAAACCCAGAAAACAGAAGGAATTCTAGGATTCCTTCTTGGGGCAAATACTTTTATGCATACCTCTTCCGGTTGATCTATACCATACTCTATTCTCGTAAGATGATACACACTCGCTAACAGTCCGCCCGGTGC
TACATCATAAGCACATTGGGAACGTAGATAATTGTAACCATATACATATAAAATGACAGCAATGGAATCCCAATCCTCGGGCTTTATTTGTAAAGTTTCTATTCCTTGGTAATCGAAGCCCAAAGATCTATGAACTAGCCCATGTTTGAC
TAGCCAAGCAGACAAATGACCCTGCATCTTTTTTATCTCTCCCGCATTTTTATTTGTATAAATAAAGTTTTTCACATTATACGATGAAATTTATGAAAATTGACTCTCTATTTGTTATTCTGTAAAAAAAAGATCCTGCCTAATTTACTA
ATTCGGGGGAAGATACTGAACTTTTGTATTTGAAAAATGTTTCAAGAGGGATCTCTGAAGTAGATGATGGTTGATAGAGTAATCCTCGATCATAATTTCCAGTATGAGCACTTCGTCCAATATGAAATTTGTGGTTGATAGTAAAATACC
GATTCCCCTGTTGAGGCCTAACTCGATCTTCATAGATTTCTCGAGATATTTTCTTACGAAGTTTTGTTATAGCATCTATAACTGCCTCCGGTTTAGGTGGACAGCCCGGCAAATAGACATCTACAGGAATTAGCTTATCAACTCCCCGAA
CAGTGCTATAAGAATCGGTACTGAACATCCCCCCTGTAATTGTACATGCTCCCATAGCAATAACATATTTTGGTTCAGGCATTTGTTCATATAGTCTCACTAAAGAAGGAGCCATTTTCATTGTTACTGTACCCGCAGTTAAAATTAAGT
CTGCCTGTCTAGGACTAGATCTTGGTACTAGTCCATAACGATCAAAGTCAAATCGTGAGCCTATTAACGAAGCAAATTCAATGAAGCAACAGCTGGTACCGTATAGAAGCGGCCATAAACTGGAAAGTCTTGACCAATTTGAAAGATCAT
TTGACGTAGTTGAAATAACCGAATTTTGGGCTGTTCGCTCAAGTAAGGGAAACTCAATGGAATTCATAACTATTTCAATGTTTTTTTTTACTTTCCTTATTTTGATTGTCTGAGTATTCAAGATCTAAGACCACTCCAATGCTCCCTTTC
GCCATGCATAAACTGAACCAACAATTAGGATAAGCACGAAAATGAAAGCTTCTATAAATACGGATATCCCCAATACATCGAAACTCATTGCCCATGGATAAAGAAAAACCGTTTCAACATCAAAAACAACAAAAACTAGAGCAAACATAT
AATAACGAATTCGAAATTGTAACCAAGCATCGCCCATTGGTTCTATTCCCGATTCATAACTAGAAAGTTTCTCCGGCCCCTTGCTAATCGGGGCTAAAACTCCGGAAATTAGAAATGCCAAAATAGGAATAACACTTGATATTATTAGAA
ATGCCCAGAAAATATCATATTCGTAAAGTAGAAACATAGACGTACTCCTATTCATGTGAAAAATATACCGGATTAGTCGATTCGAATTTGAATTAATTGTCAAGCCATCCATAACCGTTTAGTCAAAACAACAATTTATTTTGATCGAAC
CACTTAGTTTCATTTGTTTATTGCGGTACATGTCTCCTTTCAAGATTCATTCACTATAATTCGATTTATTTCTATTAAATAGAAATATATATTGCTTGCTTTTTTTATACTATACAAATAAAACTTTCTTATGGTTTTACCTCACTTTGG
ATTTTAAACAAAGAACTAAAGAAAAGGAATTCTAAATAACATTCTAATTTTTTTTGTTTCAAATTTCTAATTCTATTATTATTAGAAATTGAAATTCAATCTATTTTCTATAAAATTCAATATATTATATATATATTATTATATATTATA
ATTATATTTTATCTTATATTATATAGGGCTATACGGACTCGAACCGTAGACCTTCTCGGTAAAACAGATCAAACTGATTATTATCAAAATGATTTGAACTGTTTCAAAGACCCAACATGCATTTTTTTGCATTGGGCTCTTTCATTAACT
GATATAAATATAAGTTAGTTTACCATATTTTTTTTTCTTGACAGAAAGATAAGGAGATGGCTCGGTGTGCTCTGATTCATTATTTTGATTCCAATCCAGGAGCACTACCAAAGTGTTTCAAAGAAGGATTATCCTGACGGAGGTTTGCTT
TAAGCCTAGATCAACTTAAGTTAAATGTAGTCTCTATCGAGACCCGCTTCTGCTTAAAGAATCAAATATGAAACTTCATACACCTTAAAGTTCATAAGATAGGACGAAAAGAGAATTTTTTTTGAGGCCCTGATACTCATTATGCCTAGC
ATTGAATAGACTGGGTATTCACCTTATCAATATCTCAAATCAATGATGGGTTCTATATTTGGCGCCTAACCTAAACCTAAATGGATAGCCAGGTCGGATCGAACCCTTTGTCAGGCTATTGTTCTCTTGTTTTGTTCCCGAAAAGTCATG
GAGTCAGACATCGATTTCTCAATAAGATCAACTCTTTTGATTACATGATAGACTCCTCCGAAAAACATTGGCGCGCGTGTAAACGAGGTGCTCTACCTAACTGAGCTATAGCCCTTGTGCTTGTAATACCTATTTTACTATGTAGATAAT
TTTTTGTCAAGATGAATATTACATGATTCGACATCATATCTTTTTGATCTCTTTGATTGGTATTGCTTATAAGTAATATTACATTTATAATCCATTGATGTGATAGGTCCCCTTTGTTTCTCTTTGTGATGATAAATAACCTACTTAACT
CAGCGGTTAGAGTATTGCTTTCATACGGCGGGAGTCATTGGTTCAAATCCAATAGTAGGTAGAACTTATTAGATACCATTGACTCTGATATCTAATAAGTTTTTCTACTCACCTTCTTTTATTGATTTTGTATCTTTTCCATCCTACTCT
ATGTTTATTTTTGAATTGATTAATTGAATTTTTTTTGTTACATTCGAATTCGATTACACTTGATTGTATTTGATTATTCGGACGCACCAACTAGTTACGAAATCATATTAATAGCCTCTACTCGCGTTCTAGCTCGTCTGAGAGCTAGAT
TTGCCTCAATTGTTTGTCTCTTGCCTTCCGCTTTACTCAAGTTAGCTTCCGCTATTTCAAGAGCTTGCTGAGCTTTTTGTGGATCAATATCACTACCCTTCTCCGCATCATTTACTAAAACAGTGATCTCATTATTACCTATTCTAGCAA
AACCGCCCATCAGAGCCATCGTTAACCATTGGTCATTAAAGCGTATTCTCAAAATACCTATATCTACAGCTGTGGCAATAGGCGCGTGGTTGGGTAATATGCCAATTTGTCCACTATTAGTAGATAAAATGATTTCTTTAACTTCTGAAT
CCCAAACAATTCGATTCGGGGTCAATACACAAAGATTTAAGGTCATTTCTTCAATTTGCTCTCCATTTCTAAGTTTGTCGCCTTCGCAGTAGCTTCATCGATGTTACCTACCAAATAAAAAGCCTGTTCAGGAAGACCGTCTAATTCTCC
GGAAAGGATCAATTTAAACCCTCTAATAGTTTCTGCTAGACCAACATATTTTCCCGGGGAACCCGTAAATACTTCTGCTACAAAAAAGGGTTGTGATAAGAAACGCTCAATTTTTCGCGCTCTTGCTACGGTTAAGCGATCCTCTTCGGA
TAATTCGTCCAATCCAAGGATAGCTATAATATCCTGAAGTTCTTTGTAACGTTGTAAAGTTTGTTTAACCCTTTGCGCAGTTTCATAATGTTCTTCACCAACGATTCGAGGTTGGAGCATAGTTGACGTTGAATCTAAAGGATCTACTGC
TGGATAGATACCTTTGGCAGCTAATCCTCTTGATAGTACGGTAGTAGCATCTAAATGTGCAAATGTCGTGGCAGGAGCAGGATCGGTCAAATCGTCCGCCGGTACATAAACTGCTTGAATAGACGTTATGGATCCCTCTTTGGTAGAAGT
AATTCTTTCTTGTAAAGAACCCATTTCAGTACTAAGGGTGGGTTGATAACCCACAGCGGAAGGCATTCTACCCAATAAGGCAGATACTTCAGATCCTGCTTGGACGAAACGGAAGATATTGTCGATAAATAAAAGTACGTCTTGTTCATT
AACATCTCGAAAATATTCCGCCATAGTTAGGGCAGTTAAACCAACTCTCATACGAGCTCCCGGCGGTTCATTCATCTGACCGTAGACTAGAGCCACTTTTGATTCTGCAATATTTTGTTCATTAATTACTCCGGATTCTTTCATTTCTAT
GTAAAGATCATTTCCTTCACGAGTACGTTCGCCTACTCCGCCAAATACAGATACACCCCCATGAGCTTTGGCAATGTTGTTGATCAATTCCATAATGAGTACTGTTTTACCCACTCCAGCTCCCCCGAATAGTCCTATTTTTCCTCCACG
GCGATAAGGGGCTAAAAGATCTACTACTTTAATTCCTGTTTCAAAAATAGATAATTTTGTATCTAACTGTATAAAGGCAGGCGCAGATCTATGAATAGGAGATCTTGTGCTAGCATCTACAGGGCCTAAATTGTCAACAGGCTCTCCAAG
TACGTTGAAAATTCGTCCTAGAGTCGCTCCGCCGACCGGAACGCTTAGAGGAGCTCCCGTGTCAATCACTTCCATTCCTCTCATTAGACCATCTGTAGCACTCATAGCTACAGCTCTAACTCGATTGTTTCCTAATAGTTGCTGCACTTC
ACAAGTCACATCAATTTGTTGACCTACAGTATCTCGACCCTTAACTACCAGAGCGTTGTAAATATTAGGCATTTTGCCCGGGGGAAAAGCTACATCCAGTACCGGACCAATGATTTGAGCTATACGTCCCAGATTTTTTTTTTCAAGCAC
GGAAACCCCAGGACCGGAAGTAGTAGGATTTATTCTCATAATAAAATAAAATATGTCGAAATCTTTTGCGAAAATTATAAAATAATTGAAATCAAAAATAAATGTTCGATAGCAAAGCAAGTCGATCGGTTAATTCAATAAGAAATGGGA
GTTAGCACTCGATTTATTGGTATCGTCCAACCGAATCCAATTCGAATGTTTACTTATTCATTCAATTTCATTCATTCAATTTCAATGAGTTAAATTTCAAGTTCAACCAACAACCCATTTTCAAAATATCAAGCGGATGAATAAAAGTCT
TGACTTGAGAAAGTCTTTCATTTGCCTATCATTATAGACAATACCATCCATATTATCTATGGAATTATAACCCGAACTGAACTCTAGTTACGATTCATTTTTTCTATCTCATTGGCCTTTATTTCATTTCATATTTCAGCTTACCGATTT
ATGGCCTATATCCTTTCTTTTCATGGACGAATTCTGTATTGCGTATTTTCACATCTAGGATTTACATATACAACATATACCACTGTCAAGAGTGAATTTATTATTATTTAGATATTCCGATTAAAAAAGGGTAAAAGATTAGAAACTTGA
AAAACAAGAATTGGGTTGCGCCATACATATGAAAGAGTATACAATAATGATGTATTTGGCGAATCAAATACCACGGCCTAATACCGAACCATTCTAATTAGTTGATAATATTAGTTGAGAATTTTCTGAAAGGATTCCTGTGAAAGGTTT
CATTAACTCCAAATTCATGTCGAGTAGACCTTGTTGTTGCGAGAATTCTTAATTCATGAGTTGTAGGGAGGGACTTATGTCACCACAAACAGAGACTAAAGCAAGTGTTGGATTCAAAGCTGGTGTTAAAGATTATAAATTGACTTATTA
TACTCCTGACTACGAAACCAAAGATACTGATATATTGGCAGCATTCCGAGTAACTCCTCAACCCGGAGTTCCGCCTGAGGAAGCGGGGGCTGCGGTAGCTGCGGAATCCTCTACCGGTACATGGACAACGGTGTGGACCGATGGACTTAC
CAGTCTTGATCGTTACAAAGGACGATGCTACCACATCGAGCCAGTTGCTGGAGAAGAAACTCAATTTATTGCTTATGTAGCTTACCCCTTAGACCTTTTTGAAGAAGGTTCTGTTACTAACATGTTTACTTCCATTGTGGGTAATGTATT
TGGATTCAAGGCCCTGCGCGCTCTACGTCTGGAGGATTTGCGAATCCCTCCTGCTTATGCTAAAACTTTCCAAGGTCCGCCTCATGGCATCCAAGTTGAGAGAGATAAATTAAACAAGTATGGCCGCCCCCTATTGGGATGTACTATTAA
ACCGAAATTGGGGTTATCCGCTAAGAATTACGGTAGAGCAGTTTATGAATGTCTCCGCGGTGGACTTGATTTTACCAAAGATGATGAGAACGTAAATTCCCAACCATTTATGCGTTGGAGAGACCGTTTCCTATTTTGTGCCGAAGCAAT
TTATAAAGCACAGGCTGAAACAGGTGAAATCAAAGGGCATTACTTGAATGCTACTGCGGGTACATGCGAAGAAATGATCAAAAGGGCTGTATTTGCCAGAGAATTGGGAGTTCCTATCGTAATGCACGACTACATAACAGGGGGATTCAC
TGCAAATACTAGCTTGGCTCATTATTGCCGAGATAATGGTCTACTTCTTCACATTCATCGTGCAATGCATGCAGTTATTGATAGACAGAAGAATCATGGTATACACTTTCGTGTACTAGCTAAAGCGTTACGTATGTCTGGTGGAGATCA
TATTCACGCCGGGACCGTAGTAGGTAAACTTGAAGGGGAAAGAGACATCACTTTAGGCTTTGTTGATTTACTACGCGATGATTTTATTGAAAAAGATCGAAGCCGTGGTATTTATTTCACTCAAGATTGGGTTTCTCTACCAGGTGTTCT
GCCCGTGGCTTCAGGGGGTATTCACGTTTGGCATATGCCTGCTCTGACCGAAATCTTTGGGGATGATTCCGTATTACAATTTGGCGGAGGAACTTTAGGGCACCCTTGGGGAAATGCACCTGGCGCCGTAGCTAATCGAGTAGCTCTAGA
AGCATGTGTACAAGCCCGTAATGAGGGACGCGACCTTGCTCGTGAGGGTAATGAAATTATACGCGAGGCTTGTAAATGGAGTCCTGAGCTAGCTGCTGCTTGTGAAGTATGGAAGGAGATCAAATTTGAATTCGAAGCAATGGATACTTT
GTAATCCAGTATTTACCGCTTGTTCTTTTATCTCTTAATTGAATTGCAATTAAACTCGGCCCAATCTTTTATAAAATAAAAGGATTGAGCCGAATATAAAGATACTGTTGTATATATTTTTTTGTATCTATTTTTTATAGATACATACTT
ATCTAGATTCTAGATATACAAGATTTTAAATACAAAAATAGAAGACGAAACAACAAACGTTTCTAGTGTTGTGTTGGATCCACAATTAATTCTATGGATCCTTAGGGTTGGTGTCTTTTTTTTTTTATATTATATCCTGTAGTTTCAAAA
TCGTGGATCGAGCCGAGCCACACATCATAACTTCTTCTACCCATCCTGTATATTGTCCTTTTCGTTTTGTGTTGGAATAAAAACTTATTAGTCGACGAGATTTTACGAAAAAAGTTCTTCATATTCATAGGAGAGAACAACTATTTCTTT
TTTTAATGTGAATTTGATACAATATGGGGAATCACTATTTATTATTTATATTTATAATTGAAATAACAAATATAATTGAAATAACAAAAAAAAGGATTCCATCATATTAAGCGGTACTCCAGGTTTTCACAAAAGATAATCCTTTTTTTT
TTTGAATTCAACACCTACTCGTTATTAGTTAATATAATTAGTTAATATAATCCTAGTGATTGGATTTATAGGCTTATTTTGATAGTAAATGAGATATTCAAATGATTTTTTATCGAATGACTATTCATCTATTGTATTTTCATGTAAATA
TCGCCAAGAAAGCTCTATGGAAAGGGGACGGTTCAATTCGATGTTGTCCAAAAGGGAGTTAGAATACAAGTGCGGTCTAAGTAAATCAATGGATAGTCTTGGTCCTATTGAAAATACCGGCATAAGTGAAGACCCGATTAGAAATGATAT
AGATAAAAGCATTCCTTGTTGGAATGATAGTGACAATTCTAGTTATAGTAATGTTGATTATTTAGTCGGCGTCCGGGACATTCGGAATTTTATATCTGATGAAACTTTTTTAGTTAGGGATAATAATAGGGACGGTTATTCCATATATTT
TGATATTGAAAGTAAAATTTTTGAGATTGACAATGATCTTTCTTTTCTAAGTGAACTAGAAAGTTATTTTTATAGTTATCGGAATTTTAGTTATCTGAATAGTGTATCTAAGGGTAACGATTCCCACTATGATCCTTACATGTATGATAC
TAAATATAGTTGGAATAATCACATTAATAGTTGTATTGACAGTTATTTTCGTTCTCAAATCTGTATTCATAATTACATTTTAAGTGGTAGTGCCAATTACAGTGACAATTACATTTATAGTTACATTTTTGCTGAAAGCAGAAATAGTAG
TGAAAGTGAGAGTTCAAGTATAAAAACTAGCCCGGCTGGTAGTGATTTAACTATAACAGAAACAGAAAGGTCTAATGATCTAGATGTGACTCAAAAATACATGCGTTTGTGGGTTCAGTGCGAAAATTGTTATGGATTAAATTATAAGAA
ATTTTTAAAATCAAAATTGAATATTTGCGAACACTGTGGACATCATTTGAAAATTAGCAGTTCAGATAGAATCGAACTTTCGATTGATTCGGGTACTTGGGATCCTATGTATGAAGACATGGTCTCTCTAGATCCCATTGAATTTCATTT
GGAAGAGGAACCTTACAAAGATCGTATTGATTCTTATCAAAGAAATACAGGATTAACTGAGGCTGTTCAAACGGGAACAGGGCAACTAAACGGTATTCCTGTAGCAATCGGGGTTATGGATTTTCAGTTTATGGGGGGTAGTATGGGATC
CGTAGTTGGCGAGAAAATCACCCGTTTGATCGAATATGCTAACAATCAATTTTTGCCTCTTATTTTAGTGTGTGCTTCCGGAGGAGCACGCATGCAAGAAGGAAGTTTGAGCTTGATGCAAATGGCTAAAATCTCTTCCGCTTTATATGA
TTATCAATCAAATAAAAAGTTATTCTATGTCTCAATCCTTACATCTCCTACTACTGGTGGGGTGACAGCTAGTTTTGGTATGTTGGGGGATATCATTATTGCCGAACCCAATGCCTACATTGCATTTGCGGGTAAAAGGGTAATTGAACA
AACATTGAATAAGACAGTACCCGAGGGTTCGCAAGCGGCTGAACATTTATTCCATAAGGGCTTATTCGATCCAATCGTACCACGTAATCCTTTAAAGGGCGTTCTGAGTGAGTTATTTCAGCTCCACGCTTTCTTTCCTTTGAATCAAAA
TTCAATCACGTAGAGCCTTAAATATAAAAATATAAATTATTTTTTTTGTAGAACAAATAGTTATTTCGTTTATAGGAATCAAAGTAAAAATCCATTCTTCGGATTTTTACTTTGGTAACAAAATATTAAATTGTAGAAAGAATCGTGCAG
ATAATTTTTTTTTACCCATATTAATTATTACTAATCAGGAAACCTCTATCAAAAAAAAAAAAAGAACGAATTTTTTGGGAATTTGAAAGAAACTCTTTATTGAATTTTGTTGAAATTCAAATTATCAGACAAAAACAAGACAATAAAATA
AGAATAATAAAAAGTAGATTATAATATATTTCATGTAGAAAGACGAAAAAGTTCATTTATTTAGTTCTACATCCCTTGCACTTATTTTATTATTTATTATATATATGCTCCTTATTATTTAATATATATTATACTTAATATATATTCTAT
TCTATTTTATTCTATTCTATTTATATATTATGTACTCACTTAGATATACTTAGTATAATTATATATTATATGAATTATAATGATTATAAGATACCTTTATAACAATATAATAATAACGGGTAACAATAACAGGTAGAAATATTAAATCGA
GGCACCCATTCTATGACAACTCTCAACAGCTTATCCTCTCTTTTTGTTCCTTTAGTGGGCCTAGTATTTCCGGCAATTGCAATGGCTTCTTTATCTCTTCATGTTCAAAAAAACAAGATTTTTTAGATAGATATATATATGGTGGGCCAA
AATCTCWTCTATTTTTTTTTTTTTTTCAAGACTTAAACTTGGACCATAACATAGATATCCATTTATTAGAATATAATAGAACATGTGATGTGGCTTCTTCCGAGCATAAGCTATTATGCACGCGTAAATGAGTAAATGAATTATAACTAT
TTGAAAATAAATTCCATCGGGATCGGGGCGAATGTCTGAAATGTTATAAAGTTAATGTATCTATATGTATGTAGATATCTATAGGGAATCATATGAAGGGGGTGTTATTATTTTATCTCTAAGCCATTCGATGAATTACTCCTAAGAGTT
CACATCAGAATAGAATAGTGCTAGTTGATGAGAGTTATTTCGGAAACAAAAAAATTAAAATTCATTTTTGTTATTCTTCCAATTTCAATAAACACAATTTCAATAAAACAATAAAATGCAACTGAATCTAGTATGAATTGGCGATCAGAA
CGCATATGGATAGAATTTCTACGAGGGTCCCGAAAAACAAGTAATTTCTGCTGGGCCTTTATCCTTTTTGGGGGTTCATTAGGGTTTTTATTGGTTGGAACTTCCAGCTATCTTGGTAAGAATTTGATATCTTTATTTCCGTCTCAGCAA
ATCATTTTTTTTCCACAGGGGATTGTGATGTCTTTCTACGGGATCGCGGGTCTCTTTATTAGCTCCTATTTGTGGTGCACAATTTCGTGGAATGTAGGTAGTGGTTATGATCGATTCGATAGAAAAGAAGGAATAGTGTGTATTTTTCGT
TGGGGATTTCCTGGAAAAAATCGTCGCATCTTCCTCCAATTCCTTATGAGAGATATCCAGTCCATCAGAATACAAGTTAAAGAGGGTCTTTATGCTCGTCGTGTCCTTTATATGGAAATCAGAGGCCGTGGGGCCATTCCCCTGACTCGT
ACGGATGAAAATTTGACTCCGCGAGAAATTGAGCAAAAAGCTGCTGAATTGGCTTATTTCTTACGTGTACCAATTGAAGTATTTTGAAAAAAACGAACGGAAAAGAATGAATGCTTTTTCTTAGCAAGAGGGAAAAACTAAAACGCAAGA
ATTCTTTTTTATATAGTATAACTTAAACAGATGGACATGCAACATCCATAAAACGAAACGGTTTTTGTCCGCAAAATGTTTTTTTATATACTTAAGTTAAATCCACTTAACTCGATTCAGTAAGAAAATAAGGAATAAATCGAAATAATA
GATTCATTTCATATATCAAACAAAACATTTTGGTTTGGAATAAAAAATTTCTCTTTTTTTTCTTCATTCGAATTTGAAGTGGACTTTTTCTTATTTTGTATTATTTCTAAATTCAAGGACTAACTACTGAATCGCACACAAAAAAACTCA
GGTAATAGATTCATAGGCTCGACTCTAATAAAATTTATACTTGATTAGTATCGTATAGAGTCAACGAATGAGGTGAGTTCGTTAAAAAGGAAAAGACAAAAAAATGGCAAAAAAGAAAGCATTCATTTCCCTTCTATATCTTGTATCTAT
AGCATTTTTGCCCTGGTGGATCTCTCTCTCATTTAATAAAAGTCTGGAATCGTGGGTTACTAATTGGTGGGATACTAGACAATTCAAAATTTTTTTGAATGATATTCAAGAAAAGAATATTCTAAAAAAATTCATAGAATTAGAAGAACT
CTTCCTGTTGGACGAAATGATAAAGGAATACCCAGAAACACATCTAGAAAAACTTCGTATCGGAATCTACAAAGAAACGATTCAATTGATCAAGATGCACAATGAGGATCGTATCCATACGATTTTACACTTCTCGACAAATATAATTTG
TTTCCTTATTCTAAGTGGTTATTCTATTCTGGGTAATAAAAAACTTGTTCTTCTTAACTCTTGGGTTCAAGAATTCCTATATAATTTAAGCGACACAATAAAAGCTTTTTCCATTCTTTTATTAACCGATTTATGTATAGGATTCCATTC
GCCCCATGGTTGGGAACTAATGATTGGCTCTGTCTACAAAGATTTTGGATTTGCTCATAACGATCAAATTATATCCGGTCTTGTTTCCACTTTTCCAGTCATTCTAGATACAATTTTTAAATATTGGATCTTCCGTTATTTAAATCGTGT
ATCTCCGTCACTTGTAGTGATTTATCATTCAATGAATGACTGAAAAATGATCCACTAATCCAATTAATTATAATGTTTGTTACTTTGTGCATAAGCAAAAAAGAAAAAATTGTACTTATTCTTTCTACTCATCGGGGGATTCCTCCTATA
TTTCAGTAAAATTATTTCAATAAATATCAGAATCGTAGATAGGGAACTATACTAGACTAGGGACCTACCTAATTTTATTGTAGAAATTTTCTATATCAATGATTGGACCATGCAAACTATAAACACCTTTTCTTGGATAAAAGAAGAGAT
TACTCGATCCATTTCCGTATCACTCATCATATATATAATAACTAGGACACCCATTTCAAATGCATATCCCGTTTTTGCGCAGCAGGGTTATGAAAATCCGCGAGAAGCGACTGGCCGTATTGTATGTGCCAATTGCCATTTAGCTAATAA
GCCCGTGGATATCGAGGTTCCACAAGCGGTACTTCCCGATACTGTATTTGAGGCAGTTGTTCGAATTCCTTATGATATGCAACTGAAACAAGTTCTTGCTAATGGTAAAAAGGGAGCTTTGAATGTAGGGGCTGTTCTTATTTTACCCGA
GGGGTTTGAATTAGCTCCCCCCGATCGTATTTCGCCCGAGATTAAAGAAAAGATAGGCAATCTGTCTTTTCAGAGCTATCGCCCCACTAAAAAAAATATTCTTGTGATAGGTCCTATTCCTGGTCAGAAATATAGTGAAATCACATTTCC
TATTCTTTCCCCAGACCCCGCTACTCAGAAAGATATTAACTTCTTAAAATATCCCATATATATAGGTGGTAACAGGGGAAGGGGTCAGATTTATCCCGACGGAAGCAAGAGTAACAATAATGTTTATAATGCTACAGCAGCAGGTATAGT
AAGCAAAATCATACGAAAAGAAAAAGGGGGATACGAAATAACCATAGTGGATGCATCGGATGGACATCAAACGGTTGATATTATTCCTCTGGGACCAGAACTTCTTGTTTCAGAGGGCGAATCTATCAAATTTGATCAACCATTAACGAG
TAATCCTAATGTGGGTGGGTTTGGTCAGGGGGATGCAGAAATAGTACTTCAAGATCCATTACGTGTCCAAGGCCTTTTGTTTTTCTTGGCATCTGTTATTTTGGCACAAATATTTTTGGTTTTTAAAAAGAAACAGTTTGAGAAGGTTCA
ATTGTCCGAAATGAATTTCTAGATCCGCGGATTTATCAACACAAAGTTTGTAAAAAGAACTAAATTCTTGTTAGCAATTATATTAATTATATTATATAATTATGTATAATCATGTATAATCAAAAAAATTATGAAAATCCTTTTTTTGTT
TTTTTATATTCTTTTTTTTTCAATTCAAATTAAAGCGGCACGATTATGTCACTATTGTCATATTTCAATGTCATAGAATGTATCAATAGTTTTCTATTCTAATAGAATCAAATTCGACTAGATACTAAACATAAGATAAGTAAGCGGAGA
ATAAAAAGCAAAGTATAAATGAGGGGAACAAAGGATTCTAGGAGGGATTATTCGTCTTCCTAGTCTTCGACACAAGAAAAAAAGGAATTTTAATTTTCCACAGACCTTTCTTGTGTCGAAATAATAACGATTCTTGAGCCCGTTCGTCAA
AGATTCCTATTCTTAGTTTTTCAAATTTTTTCCAGGTTTATCAGAACCCTTTTTTAGGTTTATTACGTAAGTAGCGAACAAACAAAAAATGGAGGGAATTTTATTGAGCAAATAGAACTTCGATTAAATAGAATAAGGTTCTATTGGTAT
AGAAAGAATTTGGAAAGAATTTGCACGGTATCTGATCAATAGAAATATATATTCTAATTTTTTCATCCATAAAGAAGGAATTAATGAAGTTAATTTTTCAAAAACATCATCAGAAAGAAATGAAATGACGTTTTTTGAAAGATCGGAAAA
AGTGATTAATTTTGCCATTTATGCGAATAAAATATTCTGATTATTAAGAACTTAACGGGGCCTACCCCCTCTTTATTTATTTGTCGGATTCGAGGGGGTCCCGTTGAGTTCTTACGCTTTCATGTCTACAACTCAATTCATCCGATTACT
ACAGAGATGAACCTAATCCGGAATATGAACCATAAAAGAAAATACCGATTAAACCAATCACAACAATACCAGTTACAGTACCTATTATCCAAAGAGGAATCCTTCCAGTAGTATCGGCCATTTGTCCCACTTCCCTCCACATTTCATCAA
GTGGTCATGCTATAGACATAAACAGTCATAGATAATTATGAGATGATATCCTTCCGAGTGGGATAATAGAATTCATATTGTTTATTATTCTTTTTTCTTTTCTTAATTGAAGAAATAATTGGAAAATAAAACAGCAAGTACAAAAATGAG
TAATAAACCCCAGTAGAGACTGGTACGATTCAATTCAACATTTTGTTCATTCGGGTTTGATTGTGTCATAGCTCTATAATTCGAATTAGGTTTATCGTTGGATGAACTGCATTGCTGATATTGACCCCAAAAAAGAAACGGTAGGTACAG
CTAGTCCGTGAACAGCCAACCATCGCACTGTAAAAATTGGATAGGTTCTATCTATGGTCATTGGGGCCTCCTAAAAAGATCTACTAAATTCATCGAGTTGTTCCAAAGGATCAAAACGGCCGGTTATTAACGGAATTCCTTGTCGACTCT
CTGAAAAATACTCGTTTGGACGAGGGCTTCCAAATACATCGTAAGCTAAACCTGTGCTGACGAATAACCAACCCGCAATGAATAGGGAAGGTATAGTAATGCTATGAATGACCCAGTATCGAATACTGGTAATAATATCAGCAAAAGAAC
GTTCTCCTGTGCTTCCAGACATGCCGAGCTCCACGTATTCTTGTACAGTCAAAAGGGGATCGATTCAGTAAAAGATGAGATCAGTAAATAGAAATTCACTGAAATTGAATCTTTGTGAGATCGTCAATATTGTACCAAGGGTGTCTTTAG
AGTATACCGAATCAGTATAGCTATCCTTCTTCTGACACAGCAACGCAATTTCACAATCAGTATCGAAATGAAGCGCTAGATAATTTCTTTTTTTTGTTGCTTGCCGATGTAGAATTCTGTACCATTTAATAGAGAATTCCTCAAATTCCT
GTAGTATTAAGGGTTCTCTCCATTATTGGCTTCGGACGAGAAACGTAAGATCGGATAAAACGTGAATCCGACGGGTTGCTTTCTAATAATTCATTAAGGAGATTATCATATTCCTATAATTTGAAATCTAGAAATATTCTTTATTTTTGT
GATTGTAGAAGACGCCCCCCTTATTTTCCCTTTTAAGGAAAAGGAATTGGTTAGTTGTCCAGTAACAACTAACACTAGTAGATAGTATTTGATGAAAGAAAAAGAACAAACAAGGAATAAAATAATAATCAATATTTGCGATGCACGCAT
TGTTGTTGTATTAGACCCAAAGAGTCTTTCTTGACCTGGGCGGGATATGTAAAGATAAAATATAGAACTTAGTTTTGAGTGATCTGATCGTGCAATACTCTTTTTCTTCTCATTCGAGATATTATGTGAATGAACCTACTATTGAATCTA
ATGAGTTAAAACAAGGTAATAAAATAAAGTAAGAAGCGTTATTAATAAAGTAAAAGACATTATATATTATTATTATAATATAAAGAAAGTCACTCTTTATTCGAAAATAAAAAATGTATTTGATATTATAATAAAAAAAAGATAAAAATA
AAAATGATTTTCCAATTTTATTCTATAGCGATTCAAATTTCGTTTTTTTGAATGAAGTTATACATTACACAACACAGTTCTTATTATTATTTAAGAATATTAGTTTTCAAAAGTTGCACAATGAATCTGTTGGTTCGGAATCACGGGATG
GGTAGACGTCGCAGATGATGAATTGATTTCTTACCTATGTCACTCTATTTTTGTTATTAACGTCTATAATCTATAATGATAATAATTGATGAATCAAATTCAATTGAACTCATTATTATTTTAATTGGTATTTTTGCTTATCCCCGTATC
TTTCAAAAATTGAAACTTAGGGAAGTGCTTTATAAACATATGTATAAAAATAACATATTTCATTTAGCCTCTTTATGCCGACTATAATTAGTTATTTCGGTTTTCTACTAGCGGTTTTAACTATAACTTCGGGTCTATTTATCGGTCTGA
GCAAGATACGACTTATTTGAAATTAATTGAATGAACAATTCATAAATTCATAAAAAGAAATCTTTTCGTGGTATTCCATATATTCTATAGGCCCTTACCGTGTTAATTTCCAATTCTTGGTCATTGAGATTCATGGGCAATACGGATTAA
TATATAAGGATATATATTACCTCTCCCTTTCCCCTTTCAAACACAAATTGAAATGATTGAAGTTTTTCTATTTGGAATTGTCTTAGGTCTAATTCCTATTACTTTGGCTGGATTATTCGTAACTGCATTTTTACAATACAGACGTGGTGA
TCAGTTAGACCTTTGATGAATTAATTAATATCTCTTTTTTTTGATTGACCTCCTATTTACTTTTAAAAAAGTGAATCCATAGGGGGTCAAATTTGGATTGCTGCTCAATTATTTCAGTGTAATTTTAGACCTAAGAATAACAAGAACGGA
ATCACGCTCTGTAGGATTTGAACCTACGACATCGGGTTTTGGAGACCCACGTTCTACCGAACTGAACTAAGAGCGCTTTATTATCACAATAAATATTTAAATATTTTGTAACCCTAATATATTCTTCAATGCATATACTATCATATAGAA
TATCATAACAATGAAAGATTGATTATGTATGTCCAATTTGAATCGATTTCAATTGATCTTTTGTTACTCCTCAGTATATAAGTAATTAAGTAGGGATGACAGGATTTGAACCCGTGACATTTTGTACCCAAAACAAACGCGCTACCAAGC
TGCGCTACATCCCTTTCTTTCAATAGGTCTACAGTGTCATTGTAGAGAATCCTTGTATTGTTTTCCACATCTTTATTTCCTCCATTGATATACAAAAATTATCTTGTTTTCTTTTTGGTTGGTCTCATATCATATAACATAATATACATC
TGATTATATATGTATTACTATTATGTATTACAAATTACAATAAAGAAGGAGGATTTTAAATGCGAGATCTAAAAACATATCTCTCCGTGGCACCGGTAATAAGTACTCTATGGTTCGGGTCTTTAGCGGGCCTATTGATAGAGATCAATC
GTTTATTCCCGGATGCCTTAATATTCCCCTTTTTTTCATTCTAGTTATTGACATGGGAAGGGGTGAAGAAGATTAGAGATACAATCAAATATCTGGGACTAATCCCCCCTTTCCCTTCTTTTTTTTTTATTCTAAAAAAAAAAATTCGAA
TAAGTTATAAAATAAAGTAAAAAGAATAAAACTGGATTCAACCTCAGTGAAACTCGGAACTCGGGTCCAGACTCTAATTGAATTCAAATTCAATTTAAATTAATAAGAGAGTGAGACCGGAAATGGAAATGTGGTGGCTAGGCCAACAAT
ATTATACAAAATACTTAAATGAAAAATGAAATACTGTACCAGGATTCTAAATATAGTTAGGAATCATTGTATTACTTATTATTATCTTGATTGCAACGAAATCTTTCATAATTTTATTTCGAGTTAGCAACCTCTATTTTTTTCGTTCCT
TTCTGCTTCTTCGCTTTGGATCAGAAAATAGAAGAGTTGAGTGAATCAAAAAACCAAGGGAGTTTCATGGCCAAGAGTAAAGATGTTCGAGTAACGGTTATTCTGGAATGTACCAATTGTGTTCGAAACGGTGTGAATAAGGAATCAATG
GGTATTTCCAGATATATTACTCAAAAGAATCGACACAATACGCCTAATCGGTTGGAGTTGAGAAAATTCTGTTCCTTTTGCTACAAACATACAATTCATGGGGAGATAAAGAAATAGATCGAACCGATCGCCTGTGTGTCGCTCTTACAA
GGAAAATGAAAAATGACATATATTAGATATAACATATGTATTTCAATATAAACATAAACAAACCCAAATCTCCGATCGAAATAGGATTTTAGGGATAAGGAAAAAACAAATCATGGATAAATCCAAGCGACTCTATTTTAAATCCAAGCG
ATCTTTTCGTAGGCGTTTGCCCCCAATCCAATCGGGGGATCGAATTGATTATAGAAATATGAGTTTAATTAGTCGATTTATTAGTGAACAAGGAAAAATATTATCTAGGCGGATGAATAGATTAACCTTAAAACAACAACGATTATTTAC
TATTGCTATAAAGCAAGCTCGTATTTTATCTTTGTTACCTTTTCTTAATAATGAGAAACAATTTGAAAGAAGCGAGTCGACCGCTAGAACTACAGGTCTTAGAATCAAAAAGAAATAGGCTTACTCTTCGCTTGAATCAAAATTCCAATC
CGAACTCAAACGCGAATTAATGTTTTGTTCGAAAAATCCGCAAATCCATATTTGATTGTCGTGTCGTAAGAAACAAAAAAAAAAGAATCGGGGAAAAAGAATAAATCCTTTTTATTGATTTATTGAGCGTGTTTGTTTATTTTGAGGATT
TTATCATATTATCTTATCCTACTAATTTCTATTCTATCTTCCCGGTATTAATTCTCCAGGGAACTCCATTTAAATTGAAAACATTCCGATGGATTTCTTCCAATCTACTTATTTAGAATCTCATTGGAAATCATATAAAGACAATTTCTA
TTTAATATAGCTATTTGTGCAAGTATTTTACGATTAAAAAGCAACTGTCTCTTGTACAGATTGTGTATTAATCTATTATAACTAGAATATATCCTATTCTCGCGAATTACTGCATTTATTCGAGTGATCCACAAACGACGAAAATCTCTC
TTTTGCCTACCTCTATCCCGATAAGCCGAAAATAAAGCTCTTATTTTCTGTTGAGTAATAGTTCGAGTAAGTCTTGAATGAGCCCCTCGAAAGCTTGATGCAAATAAACGAATTTTTGTTCTACGTCTCCGAGCTATATATCCTCGTTTA
ATTCTGGTCATTGAATAAATGAAACTTTGATGAATAACTAATTGATTTTCTTTCTTTCAGTTATTCTTTTTCCCTTCCCCTAGTTTATTAATAACAAAACGGATTCTTCCAATGTATAAAATAAAAATTCCAATGGCTTTTGCTACTATA
ACCTTCCCAACCACGATTTTTTTCTTTTTTTTCTAGGCATTTCTCCTCGAAATAAGACGCTGTATTGATATTGATACTAGATATCAAAAAAGCAAAGTCGTAAATATAAATAAATAAAAAAATAGTGGGTTCCATCGTTTTTATGGTTAC
TTCTTAAACGGCAAAGTCCCCTCTATACACCGGAGCCCCTTCTTTTATTTAATCAATGCTATTGTTAACTTGTACAGTTCACACGTTTTGGCTCTACCCACGAATTATACAGTAATCAGTCTTTCACAACGAGATCTACCTATACAGTAA
CGGTATTTAATTATGAAGATTAGCTGTGTAGCTGACTCTGTTAGTCCGTTCTTGCAAGAGTAAGAGCATAATCTTTCTGCTTTTAAAATAGGATTTCCCCCGCTTAAGGGATAGGATAATAATTTGCTACCAATGGGAAATTCTTTCTCG
TCTTAAATTGTTGAAAATTGAGACGATTGGATTTACATCAATGGAAACCATAAATTTTGATACGCAATAGAAGGATATGATAGATCCTTTTTTTGTATTTTTATATACTGAATGGAGTTCTTCCATTCTATCCTATTCACTGGTACTGAT
CACCGATACTGGAAAAATAGTTTTCTTTCTTTTGTCCCAATCCATGATCTGAACGAGTCGCACATACACCCTAGTACATGTTCCTCGTCGCTGAGGGCATCCCCCAAGGGCAGGGGATTTCGTGACATTTCTGATTGGCTGTCTTGTCTT
TCTAATAAGCTGTTTAATAGTTGGCATGTTGAATTATATACATAATGAGCTGGTTTAGTTCGATCCTAACCGGACGATTATGAATTATTTCTATATTAATATTAATCTATATTAATATTAATAGATTAATTAAAAGAAATAATATTAAAA
CCTAGTAAAGTAATAAAATAAAACTCCAAATTGCGTATTTGCGCGAAATCCCTGTTATTTTTTACTCAACCGCTACAAGATCAACAATTCCATGAGCTTGGGCTTCTGTTGCTGACATAAAAACATCCCTTTCCATGTCCTCGGATACAA
CCCATAAGGGTTTGCCCGTTCTTTGTACATAAACCTTTGTGACGGTTTCGCGTAGCTTCAGCAGTTCTTCCGCTTCCAGGATAAATTCTCCCGTTTGTGCCTCATAAAAAGAACTAGCAGGTTGATGGATCATTACCCTGATTATATATA
ACCTAATAAATAGTTCTTCTATCTTGAATGATAAGTCAAAGAGAAGAGACCAAAAATAATAATACGAAAAACAAGATAGAATTGCACAACCGTACAGGCATCTTTTGCGCATTGCATACGGCTCTACAATAGAATTCACTTTTGCCTTCT
ATCGAAGAAATAGAAAATATAGGGTCTATCAGACCTAGATCAGTAAATAATCCAATAACCACCCTTCCTTTTTTCTTTTTCAGTTAAAAAATACTATGATGGCTCCGTTGCTTTATATTTTTATTTCGTCTCTTACTGTTAGTCAGCAAT
CCCAAAGTTTCTTTTTTTTTCGTATTCTTTCATAACATAAATATTGTTATTAACCTTCTAGTGTGAAAACAAAAAAGTTTGTGACGCCGAAATAGGCTTCTGATAGATCAGATAAAATCTGAAATGCTCTTTATCTCATACTACTCTTTC
GATACATAATCTAATGGTTTTGAAAAAAAAAAATAATAAATAAAAAATTTTCTCATATCGAATTCAAAATGCCATGCTATTATTACTTAATAGTCATATTTCATATGGCGAAGGCATAGTCTTTTTTTTTCTCAAATAAAAAACTCATTG
GCGCCGAGCGTGAGGGAATGCTAGACGTTTGGTAATTTCTCCTCCCACCAGAATAAAAGATCCCATTGAAGCGGCTAATCCCATGCATATTGTCTGTACATCTGGCCGCACAAATTGCATAGTATCATAAATAGATATTCCGGGTATTAC
CCACCCGCCTGGAGAGTTTATAAACAAATACAGATCTTTGGTATCATCCTCTATACTGAGGTATACCATAAGACCAATAAGTTGATTCGAGATCTCACTATCAACTTCTTGGCCTAAAAAAAGTAATCGTTCTCGATAAAGTCGGTTGAT
TAGGATAAAAACGTATCCCTTAGGAACCGAACACGCACCTTTTGATGCATACGGTTCAACAAAAATCGCGAAAAAAAGGATCAATGTGTAGATTATAGCCTTCTTTTTTTTCATATTTCATAGCGGGCCCTTTTTTAGTCCATTTTTCAA
GAAAGATTGGTTTTTACCTGTTTACCGATAAATATAAAACTAATTTACTAAACCTATCGAACTAGCTTTTCATTGATGTATTGTTTCATCGAGATCGAATCCAAATCGCGATGTCATTTTCTTGTTCCTCAATGGGCTTCTTCCGTTTTT
TTTAGGTTTATGCTCTGCTCCGAATAAAGATTCGCCCAATTTTGATTTGCACATATAGAGCAAATGCACTAATACCACGTCTTTTTTCTATGGCTTTTCTTTTTTTTTCGATTTATTTCATGTCTTCTGCCAAATATTCAATGTATTCAT
CATATTATTCGGTTGATTAAACAGTTTGAGATCACTCCTGTTTATATTATAAATAGAATATGATACAAGTACTAATTATAGATATATTACCAATTGGGTTTTTTCTAATTTCTAAACGGAGCCTGGATACTTCATTTTATTGGTTCAACC
AAATCAACCATAAATTATTCTAATTGCTAATATATATTAATCCGGCCCCCCCCAAAAAAAATAGATCTAATTGCACTTCACGCTCCAAATTTTTGATAATTTAATCAATCTTTCTTGGGCGAAATAGAGGATATCTCGGTCGGAGGAGAA
AATGGGGAAATTCCACGCGGCCCAATATATCTGACAAGTCGCACTATACGTCAACCCAAGATGCATCTTCCTCTCCAGGACTTCGAAAGGGTACTTTTGGAACACCAATAGGCATTAAATGAAAGAAAAAAAGAATTAAGTACTATATCT
TACTTTGATGTGGAAGCGTAACAATGGGTTTATTGTCTTAATAATATTGGCCTTTATCATGTTTTATCCATAGATTGAATAAGTTCATAACATAAACATAAAAAAAATAAGATAGAATTAATATGAATAAAGGAAAGTTCTTATGAATAG
ATCTTTTGAATGATATGAACAAATGTGTATGCGTTCACTCATTTAAAGTTAAAGCGGGATCAACCCCCCCTCCCCCTACCATTGCGTATTGGTACTTATCGAGTATAGAATAGATCTGCTTCTTTTTGTTCCTACAAACAAAACAGAATT
GTTCCAGTATTACTAAAAGAATAGAACAAATATTAATCCTCCACCTGAGATAATTCACCGAAAAGGGGAAGTCCATAGCATAGTTTTTTTTCCAATGCAATAAAGTCACATAGTGTCTATTTTTTGTTGATATAAGGGGTATTTACATGG
GTTTGCCTTGGTATCGTGTTCATACCGTCGTATTGAATGATCCGGGTCGTTTGCTTTCTGTTCATATAATGCATACAGCTCTAGTTGCTGGTTGGGCCGGTTCGATGGCTTTATACGAATTAGCGGTTTTTGATCCCTCCGACCCTGTTC
TTGATCCAATGTGGAGACAGGGTATGTTTGTTATACCTTTCATGACTCGCTTAGGAATAACCAACTCATGGGGCGGTTGGAGTATCACAGGAGGGACTATAACGAATCCCGGTATTTGGAGTTACGAAGGTGTGGCCGGGGCACATATTG
TGTTTTCTGGCTTGTGCTTTTTGGCAGCTATCTGGCATTGGGTGTATTGGGATCTAGAAATATTTTGTGATGAACGTACAGGAAAACCTTCTTTGGATTTGCCTAAGATTTTTGGAATTCATTTATTTCTCTCGGGGCTGGCGTGCTTTG
GGTTTGGCGCATTTCATGTAACGGGATTGTATGGTCCTGGAATATGGGTGTCCGACCCTTATGGACTAACCGGAAGGGTACAGTCTGTAAATCCAGCGTGGGGTGTGGAAGGTTTTGATCCTTTTGTTCCGGGAGGAATAGCCTCTCATC
ATATTGCGGCCGGAACCTTGGGCATATTAGCAGGTTTATTCCATCTTAGTGTCCGCCCGCCCCAACGTCTATACAAAGGATTACGTATGGGAAATATTGAAACCGTCCTTTCTAGTAGTATCGCAGCTGTCTTTTTTGCAGCTTTTGTTG
TTGCTGGAACAATGTGGTATGGTTCAGCAACTACCCCGATTGAATTATTTGGTCCCACTCGTTATCAATGGGATCAGGGATACTTCCAGCAAGAAATATATCGAAGAGTTGGCGCTGGGCTAGCCGAAAATCAAAGTTTATCAGAAGCTT
GGTCTAAAATTCCTGAAAAATTAGCTTTTTATGATTACATTGGCAATAATCCGGCAAAGGGGGGATTATTCAGAGCGGGTTCAATGGACAATGGGGATGGAATAGCTGTTGGGTGGTTAGGGCATCCTATCTTTAGAGATAAGGAAGGGC
GTGAACTTTTTGTACGTCGTATGCCTACTTTTTTTGAAACATTTCCAGTTGTTTTGGTAGACGGGGGCGGAATTGTTAGAGCAGATGTTCCTTTTAGAAGGGCAGAATCGAAGTATAGTGTGGAACAAGTGGGTGTAACTGTGGAGTTCT
ATGGCGGCGAACTGAATGGAGTCAGTTATAGCGATCCTGCTACTGTAAAAAAATATGCTAGACGTGCTCAATTGGGTGAAATTTTTGAACTAGATCGTGCTACTTTGAAATCCGATGGGGTTTTTCGTAGCAGTCCAAGGGGTTGGTTTA
CTTTTGGACATGCCTCGTTTGCTCTGCTCTTCTTCTTCGGACACATTTGGCATGGTGCTAGAACCTTGTTCAGAGATGTTTTTGCTGGTATTGACCCAGATTTGGATGCTCAAGTGGAATTTGGAGCATTCCAAAAACTTGGGGATCCGA
CTACAAGAAGACAAGTAGTTTGATACAACATTGATTTGTTACTTTTCGCCTTTCTTTTTGTGATTTGGCCTAGATGTAGATAGAGTATCGGATAAATCTTGATTTGAATCCTTATCTTTTCTTTGACCCTTTCTCTTTCTTTATCCGGGA
GACGATCCAAAATAAATAGTTATGGAAGCTATAATTGTAAACCACAATCGAATCTATGGAAGCATTGGTTTATACATTCCTCTTAGTCTCGACTCTAGGAATAATATTTTTCGCTATCTTTTTTCGGGAACCGCCTAAAGTTCCAACTAA
AAAGATGAAATGATTTTTCATTATCTCAATTGAAGTAACGGGCCTCCCAATATGGGGAGGCCCGTTACTTCAACTAGTCCCCATGTTCCTCGAATGGATCTCTTAGTTGTTGAGAGGGTTGCCCAAAAGCAGTATATAAGGCGTACCCAG
TAAAACTTACAAGTAAACCAGATATAGAGATGGCAACTAGAGTTGCTGTTTCCATTATTATATAATTTCAAGACCACAAAGGATCTATGATAAGATCATTTATTTACAACGGAATGGTATACAAAGTCAACAGATCTCAATGAATAAAAA
ATAGGGTTTATGGCTACACAAACTATTGAGGATAGTTCTAGATCTGGTCCAAGACGAACTATTATAGGGGATTTATTGAAACCGTTGAATTCGGAATATGGTAAAGTAGCTCCCGGGTGGGGAACTACTCCTTTGATGGGTGTTGCAATG
GCTCTATTTGCGATATTCCTATCTATTATTTTGGAGATCTATAATTCGTCCATTTTACTGGACGGAATTTCAATGAATTAGATTCACAAGAACTACTAACTAGTTTTCTTTTCTTTCAATACAAAGTGAAGCATTTAGGTTGCTGATTTT
GAACCCATTCGATTTTGATTTTGGTAGCTCGACCGTGGAATTTTTTTGTTTCTGTAGTTCCGGAATATGAGTGTGTGACTTGTTATAATTGATCCTATGGATACTACAGAGAATGGTTCTGTCATCTTGATAGAGATGGGGTTACCCCGT
CGGATATTCATTCTAGTATCCGAACACGCGGAATATATGAAATGGATTCCAAAGTATTATAACTATGATTCATATTTAATATTCAGATCTCGGACCGGACTCCAAAAAAGAGTTAAATTAAAAAAGGGGGAGCGTTTTTTTTTTTATTTT
TATTCTATTTATTCATTATATTTATTCTATTCATTGAATAAGTGATGATCCGACGATTCTTACTCAGGGAATTTTTGGGCTTAGTTTGAATATTTTATTGAATCATCGTGGTTCTAGTATGAATCTGAGGTTTGAATCGATTCATAGGGT
CTTAACAAGAGAATTCCTATCAATAAAATAATAAAAAAAAAAAACGGCAGTAAACCGCATTCCACACAAATAAAAATAGGTAAATAGAAAATTCAAGAGGCCTGTAACGATCAACATAAAGACGAACGAGCCAACTTGATTTTTTGGCAT
TATAACCACAAAGAAGAGCTTTCAGATTATTATTCTTTCGTATCTTCAGAGGAAAGATTGAATCATAGGATTAAGAAGTTTCAAACTTTCTATTCCGTTATAGCCAGTATTTTGGTCTTTCTGTTTGAGCCGTACGAGATGAAATTCTCA
TATACGGTTCTCGGGGGGGGGGGTTCTCGGGTTACCTATCTCAATAAAGTCTATGATTGGTTCGAAGAACGTCTTGAGATTCAGGCGATTGCAGATGATATAACTAGTAAATATGTTCCTCCTCATGTCAACATATTTTATTGTTTAGGG
GGAATTACGCTTACTTGTTTTTTAGTACAAGTAGCTACGGGATTCGCTATGACTTTTTACTATCGCCCGACTGTTACTGAGGCTTTTGCTTCTGTTCAATATATAATGACTGAAGCTAACTTTGGTTGGTTAATCCGATCCGTTCATCGA
TGGTCTGCAAGTATGATGGTCCTAATGATGATCCTGCATGTATTTCGTGTGTATTTGACTGGTGGTTTTAAAAAACCTCGTGAATTGACTTGGGTTACGGGTGTGGTTTTGGCTGTATTAACCGCATCTTTTGGTGTGACTGGTTATTCC
TTGCCTTGGGACCAAATTGGTTATTGGGCGGTAAAAATTGTAACGGGCGTACCGGAAGCTATTCCTGTAATAGGATCTCCTTTGGTGGAGTTATTACGCGGAAGTGCTAGTGTGGGACAATCTACTCTGACTCGTTTTTATAGTTTACAT
ACTTTTGTATTACCTCTGCTTACTGCCGTATTTATGTTAATGCACTTCCCAATGATACGCAAGCAAGGCATCTCTGGTCCTTTATAGAGAATTTTATAGAGAATAGAGATCATAGATATTTGTAATCAGTCATTTATCACTTCACTCAGG
GTAGGAGCAATAGTATTTCATTGCTATAAATATGGATTATTGAAAAAAATAAGACATGTATTTGGATATTTCCCTTCAACTCCACAAAATTTTATTATTCATTTGATACTAATGGTTGAAGTTAATTTTTCGAAGAGAAAATAAAACGGA
TTATGGGAGTGTGTGACTTGAACTATTGATTATGCCGTGCAGATATATGCCTTAATCTGCCACATTTGAATTCACAACCAAATGTGTCTTTGTTTCAACCACCGCGTAAGCCCCATCCAATACAGAGAGAGGGTAGGCTGGTTCACTTGA
AGAGAATCTTTTCTATGATCAGACTCGATCATGTCGTGCATGAACAGGCTTCGTAAGATCCAGTAGAATAAGTGATGCAGCATAATCCAGATTATGTTTTATCAATTTGACTTACTTAGTAGTATGGAAATGCATTCATTTCCTTTGCAT
TGACTTGATTTATGATATATGATACTATCGGAGTGAAACAGGGGATCTAAAGAAGAACAGAGGTTAGACTATATTAGTAACAAGTAAATCCTTTGTTTGTAAAAAGTCTCGACATTTTCTTTTTGAGGGATAAAATAGCAAGGTCTGAGA
CGACCCAGAAAGCGCTGGATCATGATTAACTTTGTAAGCCTACGTGGGTATTGAGCATTTACCTGTAATAACTTAATTCCTTGCAATGGATAGTTGTAACTTTGTAAAAGGAAATGAAATCCGATCCATTTTTTCTTACATAGAATCATT
CATATATGTGGATATGTATAACATATCCATTTTTTATATGGATCTATTTGGTTCCTTTGATTTGTGCTCGAGCCGGATGATGAAAAATTATCATGTCCGGTTCCCTCGGGGGATGGATCTATAATAATTCACCTATCCCAATAACAAAAA
AACCTGACTTGAACGATCCTGTATTAAGAGCTAAATTGGCTAAAGGTATGGGTCATAATTATTACGGAGAACCCGCATGGCCCAACGATCTTTTATATATTTTTCCGGTAGTAATTCTAGGAACTATTGCATGTAACGTAGGCTTAGCGG
TTCTAGAACCATCAATGATTGGCGAACCCGCGGACCCATTTGCAACTCCTTTGGAAATATTGCCCGAATGGTATTTTTTTCCCGTATTTCAAATACTTCGTACAGTGCCCAATAAGTTATTGGGTGTTCTTTTAATGATTTCAGTACCTG
CGGGATTATTAACAGTACCTTTTTTGGAGAATTTTAATAAATTCCAAAACCCATTTCGTCGTCCAGTAGCGACAACCGTCTTTTTGATTGGTACCGCAGTAGCCCTTTGGCTGGGTATTGGAGCAACATTACCTATTGATAAATCCTTAA
CTTTAGGCCTTTTTTAAATTGATTCAATTGTGAAATAAAATATCACAACATGTGTATCTAGGGAATAGTCGCTTCAAGGTGAATTCTCCCTAGATACATCTATTAATATTAAATTTCATTTTGGATCTATTCCGAATCCAATGGATTTAA
AATTTATACTAAATGTTTTTCTGCTTCTAGAATGTCCAATATATGTTTTATATCTTCTATGCGAAAATTTTTCATTTTCGTAAAGTCGTCTTGACTGTTATTCAAAAGGTCCAATAATGTATGTATATTGGACCTTTTGAGGCAATTATA
GATCCTAGGGGGCAATTCTGATTGATCAATAAAAATAGATTTGAGTGCTATTTCTTTTTGATTTTTCCTTAGTTTAACCAATCTATCATGAAAAGTAAAAAGGGGTAAAATAACCTTGTGTTGATCGTTTTCTAAATGTAATTTTTCTTC
TTCCGCATGTAAAAAGGGAATAAATAAATCAATCAAATTCCGTGAGGCTTCATGAAGTGCTTCTTTAGGAGTTAAACTTCCATTTGTCCATATTTCGAGAAAAAGTATCTCTTGTTTTTCATTTCCATTAACATAAGAATGAATACTATG
GTTTGCATTTCGAACAGGCATGCATACAGCGTCTATAGGGTAACTTCCGTCTTGAAAGTTATTTGGTGTTTTTATACGGTATCCGCGATTCCTCTCGATTTGTAATTCAATACAAAAATTTATGGGTTCTGTTAGATTAGCTATATGTTG
TGTATTATCAACAATTTCCACAGAAGGCGGTAAGATGATGTTTTGAGCAGTTACAGATCCGGGACCCTTGACACAAATAGACGCGCCACGAATTCCATATAGATTACTTCTCAATACAATTTCTTTCAAATTCATTAAAATTTCATGTAC
TGATTCTTGAATACCTACTATGGTAGAATACTCATGTGATATTTTCTCAGATTTTGCACGTGTGATACATGTTCCTTCTATTTCTCCAAGTAAAGCTCTTCGCATCGCAATGCCTATTGTATCAGCTTGACCTTTCATAAGTGGAGACAG
GATAAAACGCCCATAATATAAATGCTTACTGTCTGCTCTTGATTCAACGCATTTCCACCGTAGTGTCCGAGTAGATACTGTTACTTTCTCTCGAACCATAGTAATATTATTATTCGATCAAATCATTAAATTATTTATTTCTCTTGAAAT
GTTTTGTTTATTTTTACACACGTCTTTTTTTGGGGGGCCTACAGCCATTATGTGGCATAGGGGTTACATCCCGTATGAAACTTAATATTATACCACTTCTACGAATAGCTCTTAATGCCGCATCTCTTCCGAGACCGGGGCCCTTTATCA
TGACTTCTGCTCGTTGCATGCCTTGATCCACTACTGTCCGAATAGCATTTCCTGCTGTGGTTTGGGCAGCAAACGGTGTCCCTCTTCTTGTACCCGTGAATCCACAAGTACCGGCGGAGGACCAAGAAATTACCCGACCTCGTACATCTG
TAACAGTCACAATGGTATTGTTGAAACTTGCTTGAACATGAATAACTCCTTTTGGTATTCTACGTGCACTCTTACGTGAACCAATACGTCCATTCCTACGTGAACCAATTCTTGATACGGGTTTTGCCATATTTTATCATCTCATAAATA
TAAGTCCGAGATATATGGATATATCCATTTCATGTCAAAACGGATCCTTTCATTTTTTATTTATTTGTATAGCGGGTCCTTTACCTTTAGAGAGTCTCTTTTATTTTAGAAGGATTACCCTTGTCTTTGTTTATGTCTCGAGTTGGAACA
AATTACTATAATTCGTCCCCGCCTGCGAATCAGTCGGCATTTTTCACAAATTTTACGAACAGAGGCTTTTATTTTCATATTTGCCGTTCCTTAACTTAATTCCGAATTTACTTATTGAAAGAAAATAAGTTTCTTTTCAGTTTGCACTTC
GAATTGTATCCCTACGAAGGGAATATTGAAGTTTAAAAAAAAATCACCTAATCCTAATCGCTCTAATCCTTGTTTCGGAGTCTATAAATTATACGCCCTCTGATCTTTGATTGAATCATAATGACTTACTTCAATTTTGACTCTATCTCC
TGATAGTATACGTATAAAACTATGTTGAATTCTTCCTGAAGCATAACTTAGAATCAGATCTTCATTATCTAAACGAACCCGGAACATACCATTGGGAAGTGATTCACTAATTAAACCCTCACAAATCCTTTTTTGTTCTTTCATTACGGG
TAAAACCTCCTTGAGGTATTAACTAATATAGGAGGAGAGTTATATTAGAAACCGATTCTTTCTCTCTCTTTTTTTCACAAATATGAGAGTTCCACATATAATTTTGATATTGAAAAGATTACCATATATAACACAAAATTTCTCCGCCGA
TTCCTCCTAGTCGAGCCTCTCGGTCCGTCATTATACCTCGAGAAGTAGAAAGAATTACAATCCCCATCCCGCCTAAAATTCTAGGAATTTGTTTATACTTAGAATAGATTCGTAGACCCGGTCGACTGATCCGTCTTAAATTGAAAACAT
TTTTATATGGGCCTTTCCTATTCCTTCTATGTCGTAGAGTTAAAACCAAAAAATATTTGTTGCTTTCCCGATGTTTCCTCACGTTTTCAATAAAACCTTCTCGTAAAAGTATTTTAACAAGGTTTTCGGCGATGTTAGTAGATGGTATTT
GAACCGTTCCTTTTCGATTCATGTCAGCATTGCGTATAGAGGTTATTATATCAGCAATCGTGTCCTTACCCATGATAAACTAAAATTATTGTTGCCCCCTAATTTTGATATAATCAACATGCTTTTTTCTTTATATTTTTTGTTAAATGA
AATATATATGCGTGAGACACAATCTACTAATTAATCTAAATCTACTAACTTAATCTATTTCATTCAAATACTATAAATATTATGGTCTCGTCTTTATTATACTTATAATACCTCGGGCGCTAATGAAACGATTTTAGTGAAATTTAACTG
TCTCAATTCTCGGGCGATCGCACCAAAAATTCGAGTTCCTTTAGGATTTCCTTCTTGATCAATAACAACCGCAGCATTGTCATCATACCGTATTATCATACCGTTATCACGTTTGAGTTCTTTACAAGTACGTACAATTACAGCTCTGAT
CACTTCTGATCTTTCTAGAGGTGTATTTGGTATTGCTTCCTTGATTACAGCAACAATAACATCACCAATATGAGCATATCGTCGATTACTAGCCCCTATGATTCGAATACACATCAATTCTCGGGCCCCGCTGTTATCCGCTACATTTAA
ATGGGTTTGAGGTTGAATCATATCATTTTTTTAACCTGTTCTTTCAATGCAAAGAGTGAAGAAAAAAAAGAAATATTGTTTGTCCAAAACAAAAAAAAAAGAAACTTGCAATTGTTTTTTTTTTTTCATTCCAAAGACCTCTTTACTTTG
GTTCTACATTCTTATCTCGAAATAATGAATTTAGTTCGCATAGGCATTTTGGACGCCGCTATTGAAATCGCCTTTCTGGCTATATTTTCTGCTACTCCGCTCATTTCATAAAGTATTCTGCCCGGTTTAACAACAGCTACCCAATATTCG
GGAGATCCTTTCCCCGAACCCATACGTGTTTCCGCAGGTCTTACTGTAATTGGTTTGTCTGGAAATATACGTACCCATATTTTTCCGCCGCGGCGCGCATTTCGTGTCATTGCTCGCCGCCCCGCTTCTATTTGTCTAGATGTGACCCAC
GCGGGTTCAAGTGCTTGAACAGCATATCTACCGAAACAAATACGATTACCTCGATAAGATATCCCTTTCATTCTTCCTCTATGTTGTTTACGGAATCTGGTTCTTTTGGGGTTATAGTTGATGGTTGTTTCTCAGTTCGATCTCTACTAC
AGAACTGGACATGAGAGTTTCTTCTCATCCAGCTCCTCGCGAATAAAACAATTATAAAATAATATTAGGTGTATTTAATGAATAATATACTGAATCATAATATTCTTTGAGATTTTATCTAATCCATAAGAAATTTGTATATCTTGTTTT
GATATTGATATAATATATAACTAAAGATGTAGTCTAGTTTTCTATTTATAGTTATAGATAATTTATACTTATAGATAATGTTATAGATAATGCTGTTTTGTTATAAGGAATCTTCATTTTGTTTTGCCTTTTATATTATACATATTGTAT
CGACCAAAAATTAGAAATCCAATAAAATAAAAACTTTCGCGGGCGAATATTTACTCTTTCAATATCTATTTCAGTTGTAGGGTTAGCCCATGACATGATCTCTCAGAATAAAAATGGATTGGTCCCGGGCTCGTTCCGCCATCCTACCCA
ATGAATCATTAGGMTTCGTTTTCAATAGAATCTTATGCATTCACAGGTTCTGTCGTTCCCACCGCTTCTCCATTAATGTTTAGGCCTGAATTATACAATGGAGCCCCTAATGAAAATGCAAATTTGTTCTTGAGTCAATCTTCTCAGTCT
TTATTGGCCCGGGGCTCTTGATTTTTTTGTTCATAGAACAAATAAATCTAATTATGGATAAATCAAATTAGTATTGATGCTTTATTACACTACCTTTTATGAGATAACTCATAGACCTTACATATTGAAATCATATAGCATTGATATTCT
TTTTCTCTCTTTCTTTCACCCTTCCATTTATCTGCATACTTTTATTGTTATTGCTTCACAACTTATAATCAGATTGGTTTTTTTCTTTTTTTATGCCAAAAATTTTCAGCTGCTATAATGATATGACCAATTTATCATATCCTGATTGGT
TCTTTAGATCCAGATAATGCGAAGCGATGGGTTGGTTATTAGTTCTATAGTTATTAGTTCATACTACGGGCCGGTCCATTTTTTTTTTGAATCCTAACCCTAAAAAAACCAACGAGTCACACACTAAGCATAGCAATTATATTACTATTA
AATAATTAATCAAATTTTTATTTAACCTTATACAGTTGTTCATTTTTGTTTTTATTTAACAGAAGAGAGTTTTTTTATTTTTTGTTTTATCGCCGGATATACTGTAACCGTAAAGACAAGTCAAATAAAGGCTTATTATTTTTCGTTTAC
AAATATCCAAATTTTTATGCCTAATACCCCATAGATAGTTCGAACTGTATAGAAACAATAATCAATTTTAGCTCGAATGGTTTGTAGAGGAACCCTACCTTCTCTGATCCATTCGACGCGTGCAATTTCTTTTCCGTCGATACGCCCTGC
AATTTGTACTTTAATTCCTTTTGTACCCGCTTCTTCAGTTAATTCAATAGCCTTTTTCATTGCTTTTCGAAATGAAACTCTATTTTTTAATTGTCCGGCTATAAATTCTGCGAGAATATTAGGGTGTCCATAAGGGTTTCTAACTCTTGT
AACAGCAACGTTTAGTTTTCGGTTTACACAATTAAGTTCTTTTTGTGTATCCATCTGTAATTCTTCGATTTTTCGAGGTCTATCTTCTATTAATAATTTTGGGAATCCCATATAGACGATGACCTGAATCAGATCGATTCTTTTTTGAAT
CTCTATACGTGCAATTCCCTCAACACCAGAGGATATTCTAATATTTTTTTGTATATAATTCTTGATACAATCTCGTATTTTTTGATCTTCTTTTAGACCTTCGGAATAATTTTTTGGTTGTGCAAACCAAATAGAATGATGACCTTGGGT
TGCACCAAGCCTGAACCCAAGTGGATTTATTTTTTGTCCCATAATCCCCCACTACTATACATATCATAACACATCATATCTGTGTACTTATTTTTTTTTTATCCATCCGGGGTTTTTTACGCATAATATGGCGTATTTGGATCTTTTATA
ATATTCTTTATTTATAGGTATATATTTCAATATAATAGTTATATAACAAGTAGGTCTTTTTATCGGATAACTCCGTCCGCGAGCCCGAGATTTTCATTTTTTCAAAGTATTACTCTCGTTGACTTCAGCTTCAGCTTTACTAATAACTAA
AATTGCTTCGTTTAAACCCATATTGTGAATAGTGTTTGCTGCTGCAGAATAAACCAATTTAAAAATAGGATAACATGTTCGATAAGGTATAAGTTCTAGTATCATAAGCATTTCTTCGTAGGAACGTCCACGAATCTGATCAATTACTCT
TCTCAATTACTCTTCGTGGTTTGTGAGCAGACATGTGTATATGTTGACCTAAAGTTCATACTTCTATAATATGGATTCTTCTTTCTCTTCTTTATCATAGGGTTTACCTCTTGCTAATGAACGATTAGTATCTATAATTCACTTTATTTT
ATTAGTTATTTTATTAATGACGAGATCTATTATCATTTTTTGCATGTCCTCGGAAATTTAGAGTAGGTACAAATTCTCCCAATTTATGGCCTACCATATGATCCGTTATATAAATAGGCAAATGCTCCCTTCCATTATGTATAGCAATAG
TATGGCCGACCATTATGGGTATAATGGTAGACGCGCGGGACCAAGTTACTATTATTTCTTTTTCCGCCTTTGTGTTAAGCTTATTTATTTTTCTTAATAAATGATTCGCTACAAAAGGATTTTTTTTTAGTGAGTGTGTCACAGTTAATT
ACTCCTCATTTTTTTTTTAAGACGAAGAGGAAAATAGAATTTTCTCTCCTATCCTATTTACTACGGCGACGAAGAATCAAATTATCACTATATTTATTCCTTTTTCTACTTCTTCTTCCAAGTGCAGGATAACCCCAAGGGGTTGCGGGT
TTTTTTCTACCAATTGGAGCCCTCCCTTCACCACCCCCATGGGGATGGTCTACAGGGTTCATAACTACTCCTCTTACTACAGGACGCTTACCTAGCCAACATTTAGATCCGGCTCTACCCAAACTTTTCTGGTTCACCCCAGCATTCCCC
ACTTGTCCGACTGTTGCTGAGCAGTTTTTGGATATCAAACGGACCTCCCCAGAGGGTAATTTTAATGTGGCCGATTTCCCCTCTTTTGCAATCAGTTTCGCTACAGCACCTGCTGCTCTAGCTAATTGTCCACCCTTTCCAAGTGTGATT
TCTATGTTATGTATGGCCGTGCCTAAGGGCATATCGGTTGAAGTAGATTCTTCTTTTTGATCAATCAAAACCTCTTCCCAAACTGTACAAGCTTCTTCCAAAGCATACGGCTTTCTGGATGTAGATGATGATATCTATACAGATGGATCT
TATATATATCGTATAATGAAGTACCACATGAGCGGATATATAGGAATCCAAATCTGCCGAATCACTAATGTTATGATCTTCTACATCCTAGGTCTTCCCGTTCCTTCATCTGGCTTATGTTCTTCATGTAGCATTCAGACCGAATGACTC
TATGAAATTACGTCGATACTTCCACATATTATGGGTAACGTAGGAGACATCTCTATTTTTCCCCCCTTAGAATTACCACTTCTTAGCTTTCAATTTGCCTCTGACCATCAAATGAAATGTGAATAACCCGTCCTCCTCTCTTTGAAAGAA
GGAGGCGCTTCTGGTTTTGTCGGTGCTTGAAACAATTTTGTCTTCTCCATATTACTATATCTCTAGAGTCAATAATTTTATATGAGGAACTACTGAACTCAATCACTTGCTGCCGTTACCCTTCAGTTTTCTGTTGAGGTCTATCCTGTA
GAGGTACTCAAATTGGATCAGTGATCGATTTCTAGGTTTCGTCGTAAACCTAATTGGTTACTTCCAATTACGTAAATCAATAGTTCAAACCGCACTCAAAGGTAGGGCATTTCCCATTTTTATAGGAACTTCTGTACCAGAAACAATGGT
ATCTCCAATTATAGCCCCTCTGGGATGTAAAATATATCTTTTCTCACCATCCCCATAGTGTATGAGACAAATGTATGCATTTCGATTAGGGTCGTATTCTATGGTTACGATTCTACCATATATGTCTTTTTCATTCCGTCGAAAATCGAT
TTTACGGTATAGACGCTTATGACCCCCCCCTCTATGCCCTGCGGTAATGATTCCTCTGGCATTACGACCTTTACCACAATGATGCTGTCCATAGATCAAATTATTTCGTGGATTGGATTTCACTTGACTGTCTACGGCTCCATTGCGTGT
GCTCGGGGTAGAAGTTTTGTATAAATGTATCGCCATGCTATTAAGTATTTTGATTTAAGTTCTTTTCTTTCTAAGAGGTGGAATAGAATAACCCGGTTGAAGCGTAATGATCATACGTCTGTAATGCATTGTATGTCCCATAATAGGTCC
CATTCTTCTACCCTTTCCCGGGAGTCGATGACCATTCATAGCTATTACCTTGACACCAAAGAAGAGTTCGACCCAATGCTTTATTTCTGTCCTAGTTGATCCTGATTCGACATTAAAAGTATATTGATTTTTCCCCAATAACCGAATACT
TTTGTCTGTAAATACTGCATATTTGATTCCATTCATAAATCTATTTTCTTCCCTATGAGTTCTAGTCTCAATAAGAATGCTAGTTCTTACTGTTCATATGTTATGATATGAATATACCACACTAATTCGTTATGTATGGATGATGAGATT
CCATTGATACAGAGCCAATTCCAATAGACTTATTGGAGGGTCCCATTGGCGTGCATCCAGTAGGAATTGAACCTACGAATTCGCCAATTATGAGTTGGGCGCTTTAACCATTCAGCCATGGATGCTTAGCAGGGATCCTCGTACATGGTG
AATAACCAAATTCCAATTGAAATGAAATCTTTAGGATAAATCAATGCAATTTAGGAGGACTCAATGAAAGGACATCAATTCAAATCCTGGATTTTAGAATTTAGAGAGATATTGAGAGAGATCAAGAATTCTCACTATTTCTTAGATTCA
TGGACCCAATTCAATTCAGTGGGATCTTTCATTCACATTTTTTTCCATCAAGAACGTTTTATAAAACTCTTGGACTCCCGAATTTGGAGTATCTTACTTTCACGCAATTCACAGGGTTCAACAAGCAATCGATATTTCACGATCAAGGGT
GTAGTACTATTTGTAGTAGCGGTCCTTATATATCGTATTAACAATCGAAAGATGGTCGAAAGAAAAAATCTCTATTTGACAGGGTTTCTTCCTATACCTATGAATTTCATTGGACCCAGAAATGATACATTGGAAGAATCTTTTGGCTCT
TCCAATATCAATAGGTTGATTGTTTCGCTCCTGTATCTTCCAAAAGGAAAAAAGATCTCTGAGAGCCGTTTCCTGGATCCGAAAGAGAGTACTTGGGTTCTCCCAATAACTAAAAAGTGTATCATGCCTGAATCTAACTGGGGTTCGCGG
TGGTGGAGGAACTGGATCGGAAAAAAGAGGGATTCTAGTTGTAAGATATCTAATGAAACCGTCGCTGGAATTGAGATCTCATTCAAAGAGAAAGATATCAAATATCCGGAGTTTCTTTTTGTATATTATATGGATGATCCGATCCGCAAG
GACCATGATTGGGAATTGTTTGATCGTCTTTCTCCGAGGAAGAGGCGAAACATAATCAACTTGAATTCGGGACAGCTATTCGAAATCTTAGCGAAAGACTGGATTTGTTATCTCATGTTTGCTTTTCGTGAAAAAATACCAATTGAAATT
GAAGTGGAGGGTTTCTTCAAACAACAAGTAGTTGGGTCAACTATTCAATCAAATGATATTGAGCATGATTCCTATCTCTTCTCGAGAAACAAGTGGGCTATTTCTTTGCAAAATTGTGCTCAATTTCATATGTGGCAATTCCGCCAAGAT
CTCTTCTTTAGTTGGGGGAAGAATCCGCACGAATCGGATTTTTTGAGGAACATATCGAGAGAGAATTGGATTTGGTTAGACAATGTGTGGTTGGTAAACAAGGATCGGTTTTTTAGCAAGGTACAGAATGTATCGTCAAATATTCCATAT
GATTTCACAAGATCTAGTTTCGTTCAAGTAACGGATTCTAGCCAATTGAAAGGATCTTCTGATCAATCCAGAGATCATTTCGATTCCATTAGTAATGAGGATTCGGAATATCACACATTGATCAATCAAAGAGAGATTCAACAACTAAAA
GAAAGATTGATTCTTTGGGATCCTTCCTTTCTTGAAACGGAACGAACAGAGATAGACTCAGACCGATTCCCTAAATGCCTTTCTGGATATTCCTCAATATCCCGGCTATTCACGGAACGTGAGAAGCAGATGAATAATCATCTGCTTCCG
GAAGAAATCGAAGAATTTCTTGGGAATCCTACAAGATCCATTCGCTCTTTTTTCTCTAACAGATGGTCAGAACTTCATCTGGGTTCGAATCCTACTGAGAGGTCCACTAGAGATCAGAAATTGTTGAAGAAAGAACAAGATGTTTCTTTT
GTCCCTTCCAGGCGATCGGAAAATAAAGAAATAGTTAATATATTCAAGATAATTACTTATTTACAAAATACCGTCTCAATTCATCCTATTTCATCGGATCCGGGATGTGATATGGTTCCGAAGGATGAACTGGATATGGACAGTTCCAAT
AAGATTTCATTCTTGAACAAAAATCCATTTTTTGATTTATTTCATCTATTCCATGACCGGAACAGGGGGGGATACACGTTACACCACGATTTTGAATCAGAAGAGAGATTTCAAGAAATGGCGGATATATTCACTCTATCAATAACCGAG
CCGGATCCGGTGTATCATAAGGGATTTGCCTTTTCTATTGATTCCTGCAGATTGGATCAAAAACAATTCTTAAATGAGGTATTCAACTCCAGGGATGAATCGAAAAAGAAATATTTATTGGTTCTACCTCCTATTTTTTATGAAGAGAAT
GAATCCTTTTATCGAAGGATCAGAAAAAAATGGGTCCGGACCTCCTGCGGGAATGATTTGGAAGATCCAAAACCAAAAATAGTGGTATTTGCTAGCAACAACATAATGGAGGCAGTCAATCAATATAGATTGATCCGAAATCTGATTCAA
ATCCAATATAACACCTGTGGGTACATAAGAAATGTATTGAATCGATTCTTTTTAATGAATAGATCCGATCGCAACTTCGAATATGGAATTCAAAGGGATCAAATAGGAAATGATACTCTGAATCATAGAACTATAATGAAATATACGATC
AACCAACATTTCTCAAATTTGAAAAAGAGCCAGAAGAAATGGTTCGATCCTCTTATTTTTATTTCTCGAACCGAGAGATCCATGAATCGGGATCCTAATGCATATAGATACAAATGGTCCAATGGGAGCAAGACTTTCCAGGAACATTTG
GAACATTTCATTTATGAACAGAAGAGCCGTTTTCATTTTCAAGTAGTGTTCGATCGATTACGTATTAATCAATATTCGATTGATTGGTCTGAGGTTATCGACAAAAAAGATTTGTCTAAGTCACTTCGTTTCTTTTTGTCCAAGTTACTT
CTTTTTTTGTCCAAGTTTCTTCTCTTTTTGTCTAACTCACTTCCCTTTTTCTTTGTGAGTTTCGGGAATATCCCCATTCATAGGTCCGAGATCCACATTTATGAGTTGTTAGAATCAATAGGTCTTCAAATCGTTCATTTGAAAAAATGG
AAACCCTTCTTATTGGATGATCACGATACTTCCCAAAAATCGAAATTCTTGATCAATGGAGGAACAATATCACCATTTTTGTTCAATAAGATACCAAAGTGGATGATTGACTCATTCCATACTAGAAATAATCGCAGGAAATCTTTTGAT
AACACGGATTCCTATTTCTCAATGATATCCCACGATCAAGACAATTGGCCGAATCCCGTGAAACCATTTCATAGAAGTTCATTGATATCTTCTTTTTATAAAGCAAATCGACTTCAATTCTTGAATAATCCACATCACTTCTGCTTCTAT
TGTAACAAAAGATTCCCTTTTTATGTGGAAAAGGCCCGTGTCAATAATTATGATTTTACGTATGGACAATTCCTCAATATCTTGTTCATTCGCAACAAAATATTTTCTTTGTGCGGCGGTAAAAAAAAACATGCTTTTTTTGAGAGAGAT
ACTATTTCACCAATCGAGTCACAGGTATCTAACATATTCATACCTAACGATTTTCCACAAAGTGGTGACGAAAGGTATAACTTGTACAAATCTTTCCATTTTCCAATTCGATCCGATCCATTCGTTCGTAGAGCTATTTACTCGATCGCA
GACATTTCTGGAACACCTCTAACAGAGGGACAAATAGTCAATTTTGAAAGAACTTATTGTCAACCTCTTTCAGATATGAATCTATCTGATTCAGAAGGGAAGAACTTGCAGCAGTATCTCAATCTCAATTTCAATTCAAACATGGGTTTG
ATTCACACTCCATGTTCTGAGAAATATTTACCATCCGAAAAGAGGAAAAAACGGAGTCTTTGTCTAAAGAAATGCCTTGAGAAAGGGCAGATGTATAGAACCGTTCAACGAGATAGTGCTTTTTCAACTCTCTCAAAATGGAATCTATTC
CAAACATATATGCCATGGTTCCTTACTTCGACAGGGTACAAATATCTAAATTTGATATTTTTAGATACCTTTTCAGACCTATTGCCGATACTAAGTAGCAGCCAAAAATTTGTATCCATTTTGCATGATATTATGCATGGATCAGATATA
TCATGGCGAATTCTTCAGAAAAAATTGTGTCTTCCACAATGGAATCTGATAAGTGAGATTTCGAGTAAGTGTTTACATAATCTTCTTCTGTCCGAAGAAATGATTCATCGAAATAATGAGTCACCATTGATATCGACACATCTGAGATCA
CCAAATGTTCGGGAGTTCCTCTATTCAATCCTTTTCCTTCTTCTTGTTGCTGGATATCTCGTTCGTACACACCTTCTCTTTGTTTCTCGAGCCTATAGTGAGTTACAGACAGAGTTCGAAAAGGTCAAATCTTTGATGATTCCATCATAC
ATGATTGAGTTGCGAAAACTTCTGGATAGGTATCCTACATCTGAACTGAATTCTTTCTGGTTAAAGAATCTCTTTCTAGTTGCTCTGGAACAATTAGGAGATTCTCTAGAAGAAATACGGGGTTCTGCTTCTGGCGGCAACATGCTATGG
GGTGGTGGTCCCGCTTATGTGGTCAAATCAATACGTTCTAAGAAGAAATATTTGAATATCAATCTCATCGATCTCATAAGTATCATACCAAATCCCATCAATCGAATCGCTTTTTCGAGAAATACGAGACATCTAAGTCATACAAGTAAA
GAGATCTATTCATTGATAAGAAAAAGAAAAAACGTGAACGGTGATTGGATTGATGATAAAATAGAATCCTGGGTCTCGAACAGTGATTCGATTGATGATAAAGAAAGAGAATTCCTGGTTCAGTTCTCCACCTTAACGACAGAAAAAAGG
ATTGATCAAATTCTATTGAGTCTGACTCATAGTGATCATTTATCAAAGAATGACTCTGGTTATCAAATGATTGAACAACCGGGAGCAATTTACTTACGATACTTAGTTGACATTCAGAAAAAGTATCTAATGGATTATGAGTTCAATACA
TCCTGTTTAGCAGAAAGACGGATATTCCTTGCTCATTATCAGACAATCACTTATTCACAAACCTCGTGTGGGGCTAATAGTTTTCATTTCCCATCTCATGGAAAACCCTTTTCGCTCCGCTTAGCCCTATCCCCCTCTAGGGGTATTTTA
GTGATAGGTTCTATAGGAACTGGACGATCCTATTTGGTCAAATACCTAGCGGAAAACTCCTATGTTCCTTTCATTACAGTATTTCTGAACAAGTTCCTGGATAACAAGCCTAAGGGTTTTCTTATTGATGATAGTGACGATATTGATGAT
AGTGACGATATCGACAGCGACCTTGATACGGAGCTGGAGCTTCTAACTATGATGAATGCGCTAACTATGGATATGATGCCGGAAATAGACCGATTTTATATCACCCTTCAATTCGAATTAGCAAAAGCAATGTCTCCTTGCATAATATGG
ATTCCAAACATTCATGATCTAGATGTGAATGAGTCGAATTACTTATCCCTCGGTCTATTAGTGAACTATCTCTCCAGGGATTGTGAAAGATGTTCCATTAGAAATATTCTTGTTATTGCTTCGACTCATATTCCCAAAAAAGTGGATCCC
GCTCTAATAGCTCCGAATAAATTAAATACATGCATTAAGATACGAAGGCTTCTTATTCCACAACAACGAAAGCACTTTTTCACTCTTTCATATACTAGGGGATTTCACTTGGAAAAGAAAATGTTCCATACTAATGGATTCGGGTCCATA
ACCATGGGTTCCAATGTACGAGATCTTGTAGCATTTACCAATGAGGCCCTATCGATTAGTATTACACAGAAAAAATTCATTATAGACACTAATATAATTAGATCTGCTCTTCATAGACAAACTTGGGATTTGCGATCCCAGGTAAGATCG
GTTCATGATCATGGGATCCTTTTCTATCAGATAGGAAGGGCTGTTGCACAAAATGTACTTCTAAGTAATTGCTCCATAGATCCTATATCTATCTATATGAAGAAGAAATCATGTAACGAAGGTGATTCTTATTTGTACAAATGGTACTTC
GAACTTGGAACGAGCATGAAGAAATTAACGATACTTCTTTATCTTTTGAGTTGTTCTGCCGGATCGGTCGCTCAAGACCTTTGGTCTCTACCCGGACCCGATGAAAAAAATGGGATCACTTCTTATGGACTCGTTGAGAATGATTCTGAT
CTAGTTCATGGCCTATTAGAAGTAGAAGGCGCTCTGGGGGGATCCTCACGGACAGAAAAAGATTGCAGTCAGTTTGATAATGATCGAGTGGCATTGCTTCTTCGGCCCGAACCAAGGAATCCCTTAGATATGATGCAAAATGGATCTTGT
TCTATCGTTGATCAGAGATTTCTCTATGAACAATACGAATCGGAGTTTGAAGAAGGGGAAGGAGAAGGAGTCCTCGACTCGCAACAGATAGAGGAGGATTTATTCAATCACATAGTTTGGGCTCCTAGAATATGGCGCCCTTGGGGCTTT
CTATTTGATTGTATCGAAAGGCCCAATGAATTGGGATTTCCCTATTGGGCTAGGTCATTTCGGGGCAAGCGGATCATTTATGATGAAGAGGATGAGCTTCAAGAGAATGATTCGGAGTTCTTGCAGAGTGGAACCGTGCAGTACCAGACA
AGAGATAGATCTTCCAAAGAACAAGGCTTTTTTCTAATAAGCCAATTCATTTGGGACCCTGCAGATCCACTCTTTTTCCTATTCAAAGATCAGCCTTTTGTCTCTGTGTTTTCACATCGAGAATTCTTTGCAGATGAAGAGATGCCAAAG
GGGCTTCTTACTTCCCAAACAGATCTTCCTACATCTATATATAAACGCTGGTTTATCAAGAATACGCAAGAAAAGCACTTCGACTTGTTGATTTATCGCCAGAGATGGCTTAGAACCAATAGTTCATTATCTAATGGATTTTTCCGTTCT
AATACTCCATCCGAGAGTTATCAGTATTTATCAAATCTGTTCCTATCTAACGGAACGCTATTGGATCAAATGACAAAGACCTTGTTGAAAAAAAGATGGCTTTTCCCGGATGAAATGAAAATTGGATTTATGTAACAAGAGAAAGGTTTC
CCATTCCTTAGCCGGAAAGATATGTGGGCATGAAATAGGGATTAAGTGAAACAGAATTGACTGGGTGGTAGAGTCGTGGAAACACCTGTTTCTTCCATATTTTGGACCTTAGCTCCATGGAACAATATACTACTGCTGAAACATGGAAGA
ATTGAAATCTTAGATCAAAACATTATGTATGGATGGTATGAACTGCCTAAACAAGAATTCTTGAACAGCGAACAACCAGAGCTATTACTCACTACATCCAAAAATTTCCATTAATGAAAATGGTTGTTGCTATCCGTTACAATAACGAAT
CATTGGTTTAGCTGAATAACTAAATAAAATAGATAGACCTTTCTCTTCGTCTCTCAGGTCGACGGATCTTCTCAATTGAAAGATCCCCTATATGGATAATACATATTCCAGTTGACCGCGAGCCTAATTCTAATTGTTTTGTTCCGAAGC
AAAGATATCCACGGGGCGGTTCGTCCTATTCAGATATTCACGACCAAGAAGTACTGGATTCTCTTTCGGATAGGCCCTGAAAGGAGAAGGAAGGCTGGAATGCCAACAGGCGCCTATTATTGAATTCACCCGACCCGATAGTACAGTACC
CATTTTGGGAACGTCCGGCGCCAAAGTTACCGAATGGGTAAATCGCCAATCCCTAAAACGGACTATGTAATGTACTTTATCTGCTGGGTTACGGGTGGACATTTTACCAGAGGTTTCTATTGTATCAATCTACCCTTGTGTGATTCCTGT
TGAATCATATACTCGGGGGGTGGGTGCAGGGCGGACGATTTCAAAGCGGACTCCTCATTCATTAGATAGATAAGATCACCAAGATTTCGTGATCCGCTGCCGAACTTATTCCAATTCATCAATAAGAGATCCCGGATCGAATTGATATTG
ATATACTGATTGGATCCGAGATCTCTTATTGAATTGCCCATTCAATGAGCATTCTCAATATTATGCCTTGAAGAGGACTCGAACCTCCACGCTCTTTAGCACGAGATTTTGAGTCTCGCGTGTCTACCATTTCACCACCAAGGCATCTTG
AAAGTGAATCGTATTCCATGAATATGATATCTATCTAGTGTGATGTATGGAATATATGACAAAGGTGGAGTGTTAGAGTATTTCTATTAATCGGTCATGTCATATAGGCTCGAGTCGGACATCCAATTGCTTCGATTTGAATTATCCGGA
GGATGCCTTATATCAAAAAGATAGACAATCAAACCTATTTCTCGATTCAATAGAAGCCCAAAGAAAAGAGATGAATAGGGTCCCAAATAACGAGAGATATGTAAAAAGCAGATCCGATTACGCCTATTCCTAATCCTAATCCTAAATGGA
ATGTAACGACGTAGGGATCCATATGTAAACATAGTATCTATTTAGATACGCTCGAATGACCCCTTCTCATAATTAGAATGAATGTATATAACCTAACCCTATTCCGGTCTGTCCCGGTATGGAATGAACTTATAATCATGGAATCGACTC
GATCATCAGATTATAGATTATAAGTTCATAACCCTAGCCCATTCCCATTTTGGGCGGAACAGATCTACTAATTCTTTGATTCCAGTTAGGTAAGAGGGATCTTGAACTAAGAAATAGATTCTAGAAGCTAAAAAAGGGTATCCTGAGCAA
TTTCAATAATCGGGTTCATTGATATTCCTGGTATAGTAGATGCTATCACACATACAATCATACTCAATTCGATGGAATTGTTTGATCTTAAAGGGGATCTTCTATAATTTCGCACGTGAGGGGTTATTTCTTGGTTTCGTCCAGTCATTA
ATAACTTGATTATTTTTAGATAATAGTAGATAGAAACAACGCTCGTAAGGAGTCCTATTGAAACCAAGAAATATAGGCCTGCCTGCCATCCACACCAGAATAAATGAAGTTTTCCGAAAAAACCTGCTAGTGGAGGAAGACCCCCTAAGG
ATAAGAGACATAGGGCTAAAGAGAGAGCCAAAAAAGGATCTTTCGTGTATAATCCTGCATAATCTCGAATGTTATCAGTTCCGGTACGTAGACCAAATAATACAATGCAAGCAAAAGTTCCTAGATTCATGGAGATATAGAACAGCATAT
AAGTTATCATGCTTGCATATCCACCATTTGAGTCTCCAACAATTATTCCAATAATTACATATCCGATTTGACCTATGGACGAATACGCAAGCATACGTTTCATGCTTGTTTGAGTAATAGCAATGAGATTCCCCAATATCATGCTAAGAA
TAGCTAGGATTTCCAGAAGAAGATGCCATTCGTTTGATGAGAAATAAAAAGGAATATCGAAAATTCGAGTGGCTGAAGCTGAAGCGGCTACTTTCGAAGTAACAGAAAGAAAAGCAACGACTGGAGTGGGAGAGTCAGAGTCGAAAAGAG
GATTCCTCACTTTTTTCTCTCATTCAAAACCGTGCATGAGACTTTCATCTCGCACGGCTCCTAAGTGATAAAAGAAAGAAGAACTCATCTTCTTTCCTTTTTTTTTGATTACCTTCCTCGCGTATGTATAAGACCGAATCCATTTGATTT
CTAAAAAGGATTACTAATCCTTAACTTTTCGAGGAATCCTTCATCAGTGGTTGTGAATGACTGATTTTTCTCAATCTTTTCGACCTTGGTTCCGTAGGAGCAAGTCAGAAAGATTGAGAAATAGAACCATCTGATTTGATTCGTTCTCAA
TAGCCATGAGATGGTCATCTTAGGGTGATCCTTTTGTCGACGGATGCTCCTATTACACTCGTAGTCTCTGAAGGATGAGAACCAACTATGTAGCATCTACATCGAGAATTCAAGTATTGTATACGTCATTAGTACGATCCTTTGTAGGAA
CTACCCGTAATAACGAACTCGCAAAATCAATCTGTTTATCATAAAGAGATTCGTTGTTCCTGACCCTGCTTCACCTTAATTGTTATTTGAACAAGTAAAAGTTATGTCTTGGTCCGAGTGGGGTTCTGCATGTCCATAGAGTTTTGAAAA
ATCCAAACATCTCAGAGATAGATAGAGAGGTAGGAATTTATCGAACGAACCGCACTCCTTCGTATACGTCAGGAGTCCATTGATGAGAAGGGGCTGGGGCAAGCTTGAACCCAATTCCGACAGTGATGAATATAAGCGCAATTGAAATTC
CTGGGGAGTTATACATTTGTGTATTGATAAGACCATTCACTATTTCTTGAAGCTCGATCTCTCCCCCGGATAAACCATATAGCCAAGAGAAACCATGAACCAGAATAGAAGAGCTTGCCCCACCCATGAGTAAATATTTCATAGTAGCCT
CATTAGACCGTACATCTTTCTTGGTATATCCAGATAATAGGTAGGAGCATAAACTGAAACATTCTGGAGCTACAAAGATAGTTATTAAATCGTTAGCACCGCATAAAAACATTCCTCCTAGAGTAGCCGTTAATACGAATAACAGAAACT
CTGTTATAGCCATTTCTGTACATTCAATGTACTCTACGGATAGAGGAATACATAGAGTTGAACATAGTAAAATAAGAAATTGAAAGATTTCGTTGAAATTGTTCGTTTGGAAATTTCCCGAAAAGCTAATCATAGGTTCTTCTCTCCATC
GGAACAATAGGGCCGTTATGCTCATTACTAAACTTGTTGAAGAGATGAAATATAACCAAGGTATATCTTTTTGATCAGAGGTTGAATCGATCATCAGAAGAAGAATTAGGCCAAAAATTAGGATACATTCTGGGAAAATAAAACTTCCAT
CGAAGAGAAGCAAATGAAAGGCTTTCATAAAAATTCTCGTAGAATCGAGAATGAAGTTTTCATTCTGTACATGCCAGATCATGAATTAGTAACTGCATCCAATCTCCAAAAAAATCCCAATTGTTTCGAACTTTCTCTTTTTGGAATGGA
ATATTTACGGAATCCCCATGAATAGGATCAACCCTTATTCCATGGTATTTACATGAGATTCCTCTTTCTTATTCTTAAGCAAGTCCCCGAGAGGGCTTAGTTGATCCATGATTTATGTTTCGTCTTTCGTTTCCTTTTCGTTTATTTCGA
TAAATATATCGATCAATTCCGATTCTTTCTTTTTCTATTGATTCTTTTCCGATCGAGATGCATGGTGTATAGATCCATGGGTCTATGTGTCTATATAGATCCTGTTCATGGATTAACGAAAATGTGCAAAAGCTCTATTTGCCTCTGCCA
TTCTATGAGTCTCTTCCTTTTTACGTATGGCATCGCCACTCCCTTTTGCAGCATCCACTAATTCGGAACTGAACTTGAAAGCCATATTTCGACCCGGGCGTTTTCGGGATGCCCCTAATAACCAACGAATGGCAAGTGCTTTTCCTTGTG
TGGATCCTATTTCAATGGGAACTTGATGAGTCGATCCGCCTACACGTCTTGCTTTTACTGCTATATCGGGAGTTACTCCACGTATTGCTTGACGTAAAACAGATAGTGGATTTGTTTCTGTCTTTTGTTGAATCTTTTTCATAGCTCGAT
AGATAATTTGATAAGCCAATGATTTTTTTCCGTGTTTCAGAATACGGTTAACCAACATGTTAACTAATCGATTACGATAAATTGGATCGGATTTTGCAGTTTTTTCTTCTGCAGTACCTCGACGTGACATGAGCGTGAAAGGGGTTCAAG
AATCCGTTTTTCTTTTTATAAGGGCTAAAATCATTTATTTTGGCTTTTTGACCCCATATTGTAGGGTGGATCTCGAAAGATATGAAAGATCTCCCTCCAAGCCGTACATACGACTTTCATCGAATACGGCTTTCCACAGAATTCTATATG
TATCTATAAGATCGAGTATAGAATTCTGTTTACTCACTTTAAATTGAGTATCCGTTTCCCTCCTTTCCTGCTAGGATTGGAAATCCTGTATTTTACATATCCATACGATTTAGTCCTTGGGTTTCCGAAATAGTGTAAAAAGAAGTGCTT
CGAATCATTGCTATTTGACCCGGACCCGTTCTAAAAAAGTCGAGGCATTTCGAATTGTTTGTTGACACGGACAAAGTCAAGGAAAACCTCTGAAATTATTTCAATATTGGACCTTGGACATATAATAGTTCCGAATCGAATCTCTTTAGA
AAGAAGATCTTTTGTCTCATGGTAGCCTGCTCCAGTTCCCTTACGAAGCTTTCGTTATTGGGTTAGCCATACACTTCACATGTTTCTAGCGATTCACATGGCATCATCAAATGATACAAGTCTTGGATAAGAATCTACAACGCACTAGAA
CGCCCTTGTTGACGATCCTTTACTCCGACAGCATCTAGGGTTCCTCGAACAATGTGATATCTCACACCGGGTAAATCCTTAACCCTTCCCCCTCTTACTAAGACTACAGAATGTTCTTGTAAATTATGGCCAATACCAGGTATATAAGCA
GTGATTTCAAATCCAGAGGTTAAGCGTACTCTGGCAACTTTACGTAAGGCAGAGTTTGGTTTTTTGGGGGTGATAGTGGAAAAGTTGACAGATAAGTCACCCTTACTGCCACTCTACAGAACCGTACATGAGATTTTCACCTCATACGGC
TCCTCGTTCAATTCTTTCGAAGTCGTTGGATCCTTTTCCTCGTTCGAGAATCTCCTCCCTTCTTCCACTCCGTCCCGAAGAGTAACTAGGACCAATTCAGTCACGTTTTCATTCATTTGGAATCTGGGCTCTTCTAGTATTTACTTTTTT
TGATTATTTTTCCCTCTCTTTTCTTTTTTTATTCCCTTCCATCATTCCTTAAGTCCCATAGGTTTGATCCTGTAGAATCTGACCCATTTTCTCATTGAGCGAAAGATACGAAATAAATCAGATTGATTTTTCATCAAAAGTACTATGTGA
AATCTTCGGTTTTTTCCTCTTTCTCTATTCCTATCCCGCAGGTACAGCCTTTGAATCAATAGAGAACCTTTTCTTCTGTATCTGTATGAATAGATATTATTACATTCCAATTCCTTCCCGATACCTCCCAAGGAAAATCCCGAATTGGAT
CCCAAATTGACGGGTTAGTGTGAGCTTATCCATGCGGTTATGCACTCTTCGAATAGGAATCCATTTTCTGAAAGATCCTGGCTTTCGTGCTTTGGTGGGTCTCCGAGATCCTTTCGATGACCTATGTTGTGTTGAAGGGATATCTATATA
ATCCGATATGATCCGATCGATCGCGTAAAGCCCGCGGTAGCAACGGAACCGGGGAAAGTATACAGAAAAGACAGTTCTTTTCTTATTTTCTATTATATTAGTATTAGATTAGTATTAGTTAGTGATCCCGGCTCGGTGAGTCCCTTCTTC
CGTGATGAACTGTTGGCACCAGTCCTACATTTTGTCTCTGTGGACCGAGGAGAAAGGGGGCTCAGCGGGAAGAGGATTGTAACATGAGAAAAGCAAGGAGGTCAACCTCTTTCAAATATACAACATGGATTTTCAAATATACAACATGGA
TTCCGGCAATGCAATGTAGTTGGACTCTCATGTCGATCCGAATGAATCATCTTTTCCGCGGAGGTAAATCTTTGCCTGCTAGGCAAGAGGATAGCAAGTTACAAATTCTGTCTCGGTAGGACATGTATTTCTATTACTATGAAATTCATA
AATTTCATAAATGAAGTAGTTAATGGTGGGATTACCATTATCCTTTTTGTATTGTAGTGACGAATCTTGTATGTGTTCCTATAAGAAAAGAAAAGGAAAAGGAATTTGTCAATTTTTCGGGGTCTCGAAGGGGCGTGGAAACACATAAGA
ACTCTTGAATGGAAATGGAAAAGAGATGTAACTCCAGTTCCTTCGGAAATGGTAAGATCTTTGGCACAAGAAGAAGGGGTTGATCCGTATCATCTTGACTTAGTTCTGATTTCTCTATTTTTTTACGAATACCAAGTTGGGTTCTTCTCC
TACCCGTATCGAATAGAACATGCTGAGCCAAATCTTCTTCATGTAAAACCTGCTTTATTTAGATCGGGAAAATCATACGGTTTTATGAAACCATGTGCTATGGCTCGAATCCCTAGTCAATCCTATTTCCGATAGGAGCAGTTGACAATC
GAATCCAATTTTTCCCATTATTCTTTTTGTATCCGTAATAGTGCGAAAAGAAGGAAGGCCCGACTACAAGTTGTTCAAGAATAGTGGAATAGGGGCTTTGAGTTTCTCGACCCTTTGACTTAGGATTAGTCAGTTCTATTTCTCGATGGG
GGCAAGGGATATAACTCAGCGGTAGAGTGTCACCTTGACGTGGTGGAAGTCATCAGTTCGAGCCTGATTATCCCTAAACCCAATGTAAGTTTTTCTATTTTTACTTGCTCTCCCGCCGTGATCGAATGAGAATGGATAAGAGGCTCGTGG
GATTGACGTGAGGGGGGAGGGATGGCTATATTTCTGGGAGCAAACTCCAGGCGAATATGAAGCGCATGGATACAAGTTATGCCTTGGGATGAAAGACAATTCCGAATCAGCTTTGTTTACGAACAAGGAAGCTATAAGTAATGCAACTAT
GAATCTCATGGAGAGTTCGATCCTGGCTCAGGATGAACGCTGGCGGCATGCTTAACACATGCAAGTCGGACGGGAAGTGGTGTTTCCAGTGGCGGACGGGTGAGTAACGCGTAAGAACCTGCCCTTGGGAGGGGAACAACAGCTGGAAAC
GGCTGCTAATACCCCGTAAGCTGAGGAGCAAAAGGAGGAATCCGCCCGAGGAGGGGCTCGCGTCTGATTAGCTAGTTGGTGAGGCAATAGCTTACCAAGGCGATGATCAGTAGCTGGTCCGAGAGGATGATCAGCCACACTGGGACTGAG
ACACGGCCCAGACTCCTACGGGAGGCAGCAGTGGGGAATTTTTCGCAATGGGCGAAAGCCTGACGGAGCAATGCCGCGTGGAGGTAGAAGGCCTACGGGTCGTGAACTTCTTTTCCCGGAGAAGAAGCAATGACGGTATCTGGGGAATAA
GCATCGGCTAACTCTGTGCCAGCAGCCGCGGTAATACAGAGGATGCAAGCGTTATCCGGAATGATTGGGCGTAAAGCGTCTGTAGGTGGCTTTTTAAGTCCGCCGTCAAATCCCAGGGCTCAACCCTGGACAGGCGGTGGAAACTACCAA
GCTGGAGTACGGTAGGGGCAGAGGGAATTTCCGGTGGAGCGGTGAAATGCGTAGAGATCGGAAAGAACACCAACGGCGAAAGCACTCTGCTGGGCCGACACTGACACTGAGAGACGAAAGCTAGGGGAGCGAATGGGATTAGATACCCCA
GTAGTCCTAGCCGTAAACGATGGATACTGGGCGCTGTGCGTATCGACCCGTGCAGTGCTGTAGCTAACGCGTTAAGTATCCCGCCTGGGGAGTACGTTCGCAAGAATGAAACTCAAAGGAATTGACGGGGGCCCGCACAAGCGGTGGAGC
ATGTGGTTTAATTCGATGCAAAGCGAAGAACCTTACCAGGGCTTGACATGCCGCGAATCCTCTTGAAAGAGAGGGGTGCCTTCGGGAACGCGGACACAGGTGGTGCATGGCTGTCGTCAGCTCGTGCCGTAAGGTGTTGGGTTAAGTCCC
GCAACGAGCGCAACCCTCGTGTTTAGTTGCCACCGTTGAGTTTGGAACCCTGAGCAGACTGCCGGTAATAAGCCGGAGGAAGGTGAGGATGACGTCAAGTCATCATGCCCCTTATGCCCTGGGCGACACACGTGCTACAATGGCCGGGAC
AAAGGGTCGCGATCCCGCGAGGGTGAGCTAACTCCAAAAACCCGTCCTCAGTTCGGATTGTAGGCTGCAACTCGCCTGCATGAAGCCGGAATCGCTAGTAATCGCCGGTCAGCCATACGGCGGTGAATTCGTTCCCGGGCCTTGTACACA
CCGCCCGTCACACTATGGGAGCTGGCCATGCCCGAAGTCGTTACCTTAACCGCAAGGAGGGGGATGCCGAAGGCAGGGCTAGTGACTGGAGTGAAGTCGTAACAAGGTAGCCGTACTGGAAGGTGCGGCTGGATCACCTCCTTTTCAGGG
AGAGCTAACGCTTGTTGGGTATTTTGGTTTGACACTGCTTCACACTCAAAAAGAAGCGAGCTACATCTGAGTTAAACTTGGAGATGGAAGTCTTCTTTCGTTTCTCGACGGTGAAGTAAGACTAAGCTCATGAGCTTATTTTCCTAGGTC
GGAACAAGTTGATAGGATCCCCTTTTTTACGTCCCCATGACCCTCCCGTGTGGCGACATGGGGGCGAAAAAAGGAAAGAGAGGGATGGGGTTTCTCTCGCTTTTGGCATAGCGGGCCCCCGGCGGGAGGCCCGCACGACGGGCTATTAGC
TCAGTGGTAGAGCGCGCCCCTGATAATTGCGTCGTTGTGCCTGGGCTGTGAGGGCTCTCAGCCACATGGATAGTTCAATGTGCTCATCAGCGCCTGACCCTGAGATGTGGATCATCCAAGGCACATTAGCATGGCGTACTTCTCCTGTTC
GAACCGGGGTTTGAAACCAAACTTCTCCTCAGGAGGATAGATGGGGCGATTCAGGTGAGATCCAATGTAGATCCAACTTTCTATTCACTCGCGGGATCCGGGCGGTCCGGGGAGGACCACCACGGCTCCTCTCTTCTCGAGAATCCATAC
ATCCCTTATCAGTATATGGACAGCTATCTCTCGAGCACAGGTTTAGGTTCGGCCTCAATGGGAAAATAAAACGGAGCACCTAACAACGTATCTTCACAGACCAAGAACTACGAGATCGCCCCTTTCATTCTGGGGTGACGGAGGGATCGT
ACCATTCGAGCCTGCCTTTTTTTTCATGCTTTTCCCGGAGGTCCGGAGAAAGCTGCAATCAATAGGATTTTCCTAATCCTCCCTTTCCGAAAGGAAGAACGTGAAATTATTTTTCCTTTCCGCAGGGACCAGGAGATTGGATCTAGCCGT
AAGAAGAATGCTTGGCTGATAAATAACTCACTTCTTGGTCTTCGACCCCCTCAGTCACTACGAACGCCCCCGATCAGTGCAATGGGATGTGTTTATTTATCTATCTCTTGACTCGAAATGGGAGCAGGTTTGAAAAAGGATCTTAGAGTG
TCTAGGGTTGGGCCAGGAGGGTCCTCTTAACGCCTTCTTTTTTCTTCTCATCGGAGTTATTTCACAAAGACTTGCCATGGTAAGGAAGAAGGAGGGGAACAAGCACACTTGGAGAGCGCAGTACACCGGAAGTTGTATGCTGCGTTCGGG
AAGGATGAATCGCTCCCGAAAAGGAATCTATTGATTCTCTCCCAATTGGTTGGACCGTAGGTGCGATGATTTACTTCACGGGCGAGGTCTCTGGTTCAAGTCCAGGATGGCCCAGCTGCACCAAGTAAAAGAATAGAAGAAGCATCTGAC
TCATTCATGCATGCTCCACTTGGCTCGGGGGGATATAGCTCAGTTGGTAGAGCTCCGCTCTTGCAATTGGGTCGTTGCGATTACGGGTTGGATGTCTAATTGTCCAGGCGATAATGATAGTATCTTGTACCTGAACCGGTGGCTCACTTT
TTCTAAGTAATGGGGAAGAGGACCGAAACATGCCACTGAAAGGCTCTACTGAGACAAAGACGGGCTGTCAAGAACGTAGAGGAGGTAGGATGGGCAGTTGGTCAGATCTAGTATGGATCGTACATGGACGGTAGTTGGAGTCGGCGGCTC
TCCTAGGGATCCCTCATCTGGGATCCCTGGGGAAGAGGATCAAGTTGGCCCTTGCGAACAGCTTGATGCACTATCTCCCTTCAACCCTTTGAGCGAAATGCGGCAAAAGGAAGGAAAATCCATGGACCGACCCCATCGTCTCCACCCCGT
AGGAACTACGAGATCACCCCAAGGACGCTTTCGGCATCCAGGGGTCGCGGACCGACCATAGAACCCTGTTCAATAAGTGGAACGCATTAGCTGTCCGCTCTAAGGTTGGGCAGTAAGGGTCGGAGAAGGGCAATCACTCATTCTTAAAAC
CAGCATGCTTAAGACCAAAGAGTCGGGCGGAAAAGGGGGGAAAGCTCTCCGTTACCGGTTCTCCTGTAGCTGGATCCTCCGGAACCACAAGAATCCTTAGTTAGAATGGGATTCCAACTCAGCACCTTTTGAGATTTTGAGAAGAGTTGC
TCTTTGGAGAGCACAGTACGATGAAAGTTGTAAGCTGTGTTCGGGGGGGAGTTATTGTCTATCGTTGGCCTCTATGGTAGAATCAGTCGGGGGCCTGAGAGGCGGCGGTTTACCCTGTGGCGGATGTCAGCGGTTCGAGTCCGCTTATCT
CCAACTCGTGAACTTAGCCGATACAAAGCTATATGATAGCACCCAATTTTTCCGATTCGGCAGTTTGATCTATGATTTATCATTCATGGACGTTGATAAGATCCCTCCATTTAGCAGCACCTTAGGATGGCATAGCCTTAAAGTTAAGGG
CGAGGTTCAAACGAGGAAAGGCTTACGGTGGATACCTAGGCACCCAGAGACGAGGAAGGGCGTAGTAAGCGACGAAATGCTTCGGGGAGTTGAAAATAAGCGTAGATCCGGAGATTCCCGAATAGGTCAACCTTTCGAACTGCTGCTGAA
TCCATGGGCAGGCAAGAGACAACCTGGCGAACTGAAACATCTTAGTAGCCAGAGGAAAAGAAAGCAAAAGCGATTCCCGTAGTAGCGGCGAGCGAAATGGGAGCAGCCTAAACCGCGAAAACGGGGTTGTGGGAGAGCAATACAAGCGTC
GTGCTGCTAGGCGAAGCAGTGGAGTGCTGCACCCTAGATGGCGAGAGTCCAGTAGCCGAAAGCATCACTAGCTTACGCTCTGACCCGAGTAGCATGGGGCACGCGGAATCCCGTGTGAATCAGCAAGGACCACCTTGCAAGGCTAAATAC
TCCTGGGTGACCGATAGTGAAGTAGTACCGTGAGGGAAGGGTGAAAAGAACCCCCATCGGGGAGTGAAATAGAACATGAAACCGTAAGCTCCCAAGCAGTGGGAGGAGCCCGGGGCTCTGACCGCGTGCCTGTTGAAGAATGAGCCGGCG
ACTCATAGGCAGTGGCTTGGTTAAGGGAACCCACCGGAGCCGTAGCGAAAGCGAGTCTTCATAGGGCAATTGTCACTGCTTATGGACCCGAACCTGGGTGATCTATCCATGACCAGGATGAAGCTTGGGTGAAACTAAGTGGAGGTCCGA
ACCGACTGATGTTGAAGAATCAGCGGATGAGTTGTGGTTAGGGGTGAAATGCCACTCGAACCCAGAGCTAGCTGGTTCTCCCCGAAATGCGTTGAGGCGCAGCAGTTGACTGGACATCTAGGGGTAAAGCACTGTTTCGGTGCGGGCCGC
GAGAGCGGTACCAAATCGAGGCAAACTCTGAATACTAGATATGACCTCAAAATAACAGGGGTCAAGGTCGGCCAGTGAGACGATGGGGGATAAGCTTCATCGTCGAGAGGGAAACAGCCCGGATCACCAGCTAAGGCCCCTAAATGACCG
CTCAGTGATAAAAGAGGTAGGGGTGCAGAGACAGCCAGGAGGTTTGCCTAGAAGCAGCCACCCTTGAAAGAGTGCGTAATAGCTCACTGATCGAGCGCTCTTGCGCCGAAGATGAACGGGGCTAAGCGATCTGCCGAAGCTGTGGGATGT
AAAAATGCATCGGTAGGGGAGCGTTCCGCCTTAGAGGGAAGCACCCGCGCGAGCAGCGGTGGACGAAGCGGAAGCGAGAATGTCGGCTTGAGTAACGCAAACATTGGTGAGAATCCAATGCCCCGAAAACCTAAGGGTTCCTCCGCAAGG
TTCGTCCACGGAGGGTGAGTCAGGGCCTAAGATCAGGCCGAAAGGCGTAGTCGATGGACAACAGGTGAATATTCCTGTACTACCCCTTGTTGGTCCCGAGGGACGGAGGAGGCTAGGTTAGCCGAAAGATGGTTATCGGTTCAAGGACGC
AAGGTGCCCCTGCTTTTTCAGGGTAAGAAGAGGTAGAGAAAATGCCTCGAGCCAATGTTCGAGTACCAGGCGCTACGGCGCTGAAGTAACCCATGCCATACTCCCAGGAAAAGCTCGAACGACCTTCAACAAAAGGGTACCTGTACCCGA
AACCGACACAGGTGGGTAGGTAGAGAATACCTAGGGGCGCGAGACAACTCTCTCTAAGGAACTCGGCAAAATAGCCCCGTAACTTCGGGAGAAGGGGTGCCTCCTCACAAAGGGGGTCGCAGTGACCAGGCCCGGGCGACTGTTTACCAA
AAACACAGGTCTCCGCAAAGTCGTAAGACCATGTATGGGGGCTGACGCCTGCCCAGTGCCGGAAGGTCAAGGAAGTTGGTGACCTGATGACAGGGGAGCCGGCGACCGAAGCCCCGGTGAACGGCGGCCGTAACTATAACGGTCCTAAGG
TAGCGAAATTCCTTGTCGGGTAAGTTCCGACCCGCACGAAAGGCGTAACGATCTGGGCACTGTCTCGGAGAGAGGCTCGGTGAAATAGACATGTCTGTGAAGATGCGGACTACCTGCACCTGGACAGAAAGACCCTATGAAGCTTCACTG
TTCCCTGGGATTGGCTTTGGGCCTTTCCTGCGCAGCTTAGGTGGAGGGCGAAGAAGGCCTCCTTCCGGGGGGGCCCGAGCCATCAGTGAGATACCACTCTGGAAGAGCTAGAATTCTAACCTTGTGTCAGGACCTACGGGCCAAGGGACA
GTCTCAGGTAGACAGTTTCTATGGGGCGTAGGCCTCCCAAAAGGTAACGGAGGCGTGCAAAGGTTTCCTCGGGCCAGACGGAGATTGGCCCTCGAGTGCAAAGGCAGAAGGGAGCTTGACTGCAAGACCCACCCGTCGAGCAGGGACGAA
AGTCGGCCTTAGTGATCCGACGGTGCCGAGTGGAAGGGCCGTCGCTCAACGGATAAAAGTTACTCTAGGGATAACAGGCTGATCTTCCCCAAGAGCTCACATCGACGGGAAGGTTTGGCACCTCGATGTCGGCTCTTCGCCACCTGGGGC
TGTAGTATGTTCCAAGGGTTGGGCTGTTCGCCCATTAAAGCGGTACGTGAGCTGGGTTCAGAACGTCGTGAGACAGTTCGGTCCATATCCGGTGTGGGCGTTAGAGCATTGAGAGGACCTTTCCCTAGTACGAGAGGACCGGGAAGGACG
CACCTCTGGTGTACCAGTTATCGTGCCCACGGTAAACGCTGGGTAGCCAAGTGCGGAGCGGATAACTGCTGAAAGCATCTAAGTAGTAAGCCCACCCCAAGATGAGTGCTCTCCTATTCCGACTTCCCCAGAGCCTCCGGTAGCACAGCC
GAGACAGCGATGGGTTCTCTGCCCTTGCGGGGATGGAGCGACAGAAGTTTTGAGAATTCAAGGGAAGGTCACGGCGAGACGAGCCGTTTATCATTACGATAGGTGTCAAGTGGAAGTGCAGTGATGTATGCAGCTGAGGCATCCTAACAG
ACCGGTAGACTTGAACCTTGTTCCTACATGACCCGATCAATTCGATCAGGCACTCGCCATCTATTTTCATTGTTCAACTCTTTGACAACACGAAAAACCATTGTTCAACTCTTTGACAACATGAAAAAACCAAAGGCCCCTGCCCTTCCA
TCCCTTGGATAGATAGAGAGGGAGGGCAGAGGCCTTTGGTGTCCCCTCCAGTCAAGAATTGGGACCTCACAATCACTAGCCAATATGCTTTTTTTTTCTCTCATGCCTTTCTTCGTTCATGGTTCGATATTCTGGTGTCCTAGGCGTAGA
GGAACCACACCAATCCATCCCGAACTTGGTGGTTAAACTCTACTGCGGTGACGATACTGTAGGGGAGGTCCTGCGGAAAAATAGCTCGACGCCAGGATGATAAAAAGCTTAACACCCCTCATTCTTATTACTTTTCAATAGGAAGTCGTC
TTATTCAAAACCCCAATTATGAAACCCTTTCTCTCCCACTTCACGCCTCGGAACGCACCGTTCTTATAGAGAGAGAGGCGCTTTCACATCTTCTTAACCCGAAATGGCTGGGTAGAGGAAAGGTTCTTTTTTTAGGGTACTCCCGGGAAC
AGATCCAGTGGAGACGGGGTGGGGCCTGTAGCTCAGAGGATTAGAGCACGTGGCTACGAACCACGGTGTCGGGGGTTCGAATCCCTCCTCGCCCACAACCGGCCAAAAAGGGAAGGGCCTTTCCCCCTGGGGGTAGGAAAATCATGATCG
GGATAGCGGACCCAAAGCTATGGAACTTGGGTGTGGGTCTTTTGCCGAAATGGAATGGCCTTTTATTCATTTATTTTATTTTGATTATTTATCGTTAATTTAACGGTGGATAAATGAAATATAGTATCCCAGCCCGAATCAGCATATTTT
TTTGTTTTACGCCCCGTAATTCTTCCTCAGCCAGGCTTGGGCAGAATAGCAGAGCAAGTACAAGTATTAGTAGAATAGCAAAAATGCGTTCCTCATCATTAATATGTTTGCTCGCGGTAATTGTGGCCTCTTGGGAGAATCAATGACTGC
ATCAAAGATGCACTTGCTAGTACTAGTACATCTGAGAATTCTTAATTGGCTAGTTGTAAATAGCCCCAGACTGTGGAACAAAGGATTATCCCGGACCTACACCGAGGTATTGACGGTGATTCCAAAATATCGCAGAACAGAATGTGATAC
GATGAGATAGAATGCAATAGAAAGAAAGACACAGGGAACGGGTTACCTACTCTTAACGGTCAAAGCGAACCCTTTCATTCCATTCCGAATTCTTTAATTCGGAATGAATCAAATCTCCCCAAGTAGGATTCGAACCTACGACCAGTCAGT
TAACAGCCGACCGCTCTACCACTGAGCTACTGAGGAACAACGGGAGATTAGATCTCATAGAGTTCAATTCCCGTTCTCAACCCATGACCAATATGAGCTCGAAGTTTCCTTCGTAACTCCCGGAACTTCTTCGTAGTGGCTCCGTTCCAT
GCCTCATTTCACAGGGAACCTCAAAGCGGCTCTATTTCATTATATTCCATCCATATCCCAATTCCATTCATTTAATATCCCTTTGGCTTGGTGTCATTGAGATAAGAGATGTCGTTTCTAGTCTATCTGTTTCTATTTCTATATATATGG
AAAGTTTCAAAATCATCATATAATAATCCAGAAATTGCAATAGAAAAGAAAAAGGGAGGTTTGTGATGATTTTGAAATCTTTTATACTAGGTAATCTAGTATCCTTATGCATGAAGATAATCAATTCGGTCGTTGTGGTCGGACTCTATT
ATGGATTTCTGACCACATTTTCCATAGGGCCCTCTTATCTCTTCCTTCTCCGAGCTCGGGTTATAGAAGAAGGAACCGAGAAGAAAGTATCAGCAACAACTGGTTTTATTACGGGACAGCTCATGATGTTCATATCGATCTATTATGCGC
CTCTGCATCTAGCATTGGGTAGACCTCATACAATAACTGTCCTAGCTCTACCGTATCTTTTGTTTCATTTCTTTTGGAGCAATCACAAACACTTTTTTGATTATGGATCTACTACCAGAAACTCAATGCGTAATCTTAGCATTCAATGTG
TATTCCTGAATAATCTCATTTTTCAATTATTCAACCATTTCATTTTACCAAGTTCAATGTTAGTCAGATTAGTCAACATTTATATGTTTCGATGCAACAACAAGATATTATTTGTAACAAGTAGTTTTGTTGGTTGGTTAATTGGTCACA
TTTTATTCATGAAATGGGTTGGATTGGTATTAGTCTGGATACAGCAAAATAATTCTATTAGATCTAATAAGTACCTTGTGTCAGAATTGAGAAATTCTATGGCTCGAATCTTTAGTATTCTCTTATTTATTACCTGTGTCTACTATTTAG
GCAGAATACCGTCACCCATTGTTACTAAGAAACTGAAAGAAACCTCAGAAACGGAAGAAAGGGGGGAAAGTGAGGAAGAAACAGATGTAGAAATAGAAACAACTTCCGAAACGAGGGGGGCTAAACAGGAACAAGAGGGATCCACCGAAG
AAGATCCTTCTCCTTCTCTTTTTTCGGAAGAAAAGGAGGATCTGGACAAAATCGATGAAACGGAAGAGATCCGAGTGAATGGAAAGGAAAAAACAAAGGATGAATTCCACTTTAAAGAAACACGCTATAAAAATAGACCAGTTTATGAAA
CTTCTTATCTGGATCGGAATCAAGAAAATTCTAAGTTAGAAATATTTAAAGATAAAAAAAAAGATATATTTTGGTTTGAAAAACCTCTTGTGACTATTCTTTTCGACTATAAACGATGTAATCGTCCATTGCGATATATAAAAAACGATC
GATTTATAAATAAAATTGAAATATCACAATATTTTTTTCATACATGTCAAAGTGATGGAAAAGAGAGGATATTCTTTATGTATCCACCAAGTTTGTCAACTTTTTTTGAAATGGTACAAAAAAAGATGTCTTTTTTTACAATAGAAAAAC
CTTCCTATAATGAACTGTATAATCATTGGAGTTATAACAATGAACAAAAAGGGAAGAACCTAAGTAATAAATTTTTAAATAGAGTGAAAACTCTAGATAATAGATTCCTTGCTCTGAATGTAATCGAAAAAAGGACTAAATTGTGTAATA
ATGAGACTAAAAAAGAATATTTACCTAAAAAATATGATCCTTTCTTGAATGGGCCCTATCGCGGACGAATCAAAAAATTGTTTTCACTCTCAATCATAAAAACTTCTAAAAAAAATTACATAGAGACAATTTGGATAAATAAGATTCATG
ACATTCTTGTTACTACTAATTATCCAGAATTTGAAGAGAAAATAGATCTATTTGATAGAACATCATTATCAACAGAAATTATTTATTTCTTAAATAAAATAAGTAAATTTGCAGGAAAATCAATATCAAATTTTAATTTGAAAGGATTTT
TTTTATTTCCCCAAAACAAACAAGTAAGAATTGATTCAGAGGATCAAATCAAATTTTTTAAACTTTTCTTCGATGACGTTATAACTGATCCCAAAGATAAAGCAATTCAAAAAAAAGCTATTGGAATAAAAGAAATCAGTAAAAAAGTTC
CTCGATGTTCATACAAATTAATCGACGATTTGGAACAACAGGAGGGAGAAACCGAAGAAAGTGTAGCAGAGGATCATCAGATTCGTTCAAGAAAGGCCAAGCGTGTAGTGATTTTTACTGATAATCCGCAGAATGTCGATACTTATACCA
AAGATACTAATAATCCCGATCAAATCGACGAGGTGGCCTTGATACGTTATTCACAACAATCGGATTTTCGTCGAGATATAATCAAGGGCTCTATGCGTGCTCAAAGACGTAAAACAGTTATTTTGGAACCGTTTCAAACGAATGTCCATT
CTCCCCTTTTTTTGGATAGAATAGACAAATTCCCGTTTTTTTCTTTTGATATCCCTGAGATGATGAAAATTGTTTTTATAAATTGGATGTGGAAAAACACAGAATTAAATTCTTCGAATTATACAGAAGAAAAGACAAAAGAAAGTGTGA
AAAAAGAGGAGGACAAAAGAGAGGAGAAAGCTCGTATAGAAATAGCAGAAGCCTGGGATAGCATTCTATTTGCTCAAGTAATAAGAGGCGGTGTATTAGTAACCCAATCGATTCTTAGAAAATATATTATATTACCTTCATTGATAATAG
TTAAAAATATTGTTCGTATACTATTATTTCAATTTCCTGAATGGTCTGAGGATTTAAAGGATTGGAATAAAGAAATGCATGTTAAATGCACCTATAATGGCGTTCAATTATCAGAAAAAGAATTTCCGAAAAACTGGTTAACAGATGGTA
TTCAGATAAAGATCCTATTTCCTTTTCGTCTGAAACCTTGGCACAACTCTAAACTACAATCCTCTCATAAGGATCCAATTAAAAATAAAGGAAAAAAAAAAAATGATTTTTGTTTTTTAACGGTTTTGGGACTGGAAGCTGAACTGCCCT
TTGGTTCTCCCCGAAAACGACTTTCATTTTTTGAACCCATTTTTAAAGAACTCGAAAAAAAAAAAAAAATTCTATTGTTTGGGTTGAAAAAAATCGAAATATATGAATTAAGTGAAACTAAAAAAGAAAAAAAATGGATAATCAAAAATC
AGATAATTAATAAATCGTCCATTCAAATGCCATCTATAAACTGGACAAATTATTCATTGACAGAAAAAAAAATGAACGATCTGACTGATAGAACAAGCACAATCTTAAATCGAATAGAAAAAATAAAAAAAAACAAGAAAAGGGAGTTTA
TAATCCCAGAGATAAAAATTAGCCCTAAAAAAATCAATTATGCGGATAAAAGATTAGAAAAAAATATTTGGCAGATATTAAAAAGAAAAAATCTTCGATTAATTCGTAAATTACATTATTTTATAAAATTTTTCATTGAAAAGGTATACA
TAGATACCTTTCTATGTATTATTAATATCCCTAGAATCAATGCACAACTTTTTCTTGAATCAAGAAAAAAAATTATTAAGAAATATATTTACAGTACTGAAGGAAATCAAGAAAGAGTTGATAAAACAAATCAAAGTATAATTCACTTTA
TTTCGACTATAAAAAGGTTACTTTGTATTATTAATAAGAATTCACAGATTTTTTTTGACTTATACTACGTGTCACAAGCATATGTATTTTACAAATTATCCCAAACCCAAGCTAATAACTTATTTAAGTTAAGATCCCTCTTTCCATATT
ATGGAACATCTTTTTTTCTTAAGAATGAAATAAAGAATTCTTTTCTTGGAGCGCATGGAATATTTAATTTCGAATTACGACATAAGAACCCTCGAAATTGTGGAATGAATGAATGGAAAAATTGGTTAAAGAGTCATTATGAATATCAAT
ATGATTTTTATCATATTAGATGGTCTAGATTAGTACCACAAAAATGGCGAAATAGAGTTAATGAATGCTGTATGGTTCAAAATAAAGATTTAAACAAATGTGATTCATATAAAAAAAACCGATTAATTCATTACGAAAATAAAAATTATT
TTGAAACAGACTCATTCCAAAATCAAAAAGAAAATTTTAAAAAACAATATAGATATGATCTTTTATCATATAAATCTATAAATTATGATTATGAAGATAAGAAAGATTCATATATTTATGGATCACCATTACAAGTAAATAATAACCAAA
AGATTTTTTATAATTACAATACCCATAAACGCAAATTATTTGATATGATGGGGGGCATCCCTATCAATAATTATCTAGTAGGAGATAATATTATAGATATAAATAAAAATCCGGATAGAAAATATTTTGATTGGAAAATTCTAAATTTTT
CTTTTAGAAAAAAAATCGATATTGATACCGGCACCAATAATAAAAATACTAAGGCTGGGGTTAATAATTATCAAATAATTGATAAAATGGATAATAAAGGTCTTTTTTATCTCACGATTCATCACGATCAAAAAATCAACTTATCCAATC
AAAAAAAACCGCTTGTTGATTGGCTGGGAATGAATGAAGAAATATTAAATCCTCCCATATCGAATCTGGAACTTTGGTTCTTCCCAGAATTTGTGATACTTTATAATGCATATAAGATTAAACCGTGGGTCATACCAATCAAATTACTTC
TTTTAAATTTTCATGTGAATCAAAATTTTAATGAAAATAAAAGCATAACTGGAAAGAAAAAAAGAGATATTTTTCTATTATCGAATGCAAAAATTCTTGAATTAGAAAATATAAATCAAAGAGAAAAAGAATACATGTACCAGGCAGATC
TTGAATCAGTTCTCTCAAACCAAGAAAAAGATGTTGAAGAAGATTATACGGGATCGGACATGAAAAAACGTATAAAAAAAAAGCAATACAAGAACAACACGGAAGCGGAGCTTGATTTCTTCCTAAAAAGGTATTTGCGTTTTCAATTAA
GATGGGATGATTCTTTAAATCAAAGAATAATCAATAACATCAAAGTATACTGTCTCCTGCTTAGCCTGATAAATCCAAGAGAAATTGCCCTATCCACTATTCAAAAGGAAGAAATGAGTCTGGATATTCTGATGGTCCAGAAAAATTTAA
CTCTTACAGAATTGATGAAAAAGGGAATATTAATTATCGAACCGGTCCGTCTGTCTGTAAAAAATGATGGACAATTTATTATGTATCAAACCATAGGTATTTCGTCAGTTCATAAGAGTAAGTACCAAAGTAATCAAAGATACCTAAAAA
AAAACTATGGTTACGTTGATAAAAATCAGAATAATTTTAGTAAATCCATTGCAATACATCAAAAAATGACCGGAAATAGAGACAAAAACCATTATGATTTGCTTGTTCCTGAAAATATTTTATCCCCGAGACGCCGTCGAGAATTGAGAA
TTCTAATTTGTTTCAATTCTCGTAATAGAAACGGTATGCATAGAAATACAGCATTTTGTAATAGAAATAAGGTAAAAATTTGCGGTCAAACTTTGGATAAAAACAAAGATCTTGATAGAGATAAAAATAAACTAATTAAATTAAAGTTCT
TTCTTTGGCCCAATTATCGATTAGAAGATTTAGCTTGTATAAATCGCTATTGGTTTGATACCAATAATGGAAGTCGTTTCGATATGATAAAAATATATATGTATCCGCGATTGAAAATTCGTTAATCGTACATTTTTACTATATTTTCCG
TCCCGTACCATATCTAGTGTATTAATCTAGTATATGAAGACAAAGAAATACACGCACCCATTTCTAATACACGATACTAATTTAAGAACGTATCCATTAGATCTAGAAATGAATCAAGAAAGTCTTCTTATTTTAGGTCTAATTGATTTT
TATTTTATTTTTTGTGAGTACAGAAATATACMATACTTATATATAGTATACCCTGTCCGAATTCCATTTTTTAATTGGATTGATTAATAATTAATTTTCTTTGAATTTGACAAAATTACAAACTCTTAACGAAATTAAGATTATTGTGTA
TATCAAATACAAATGAGTGACATTATTATTTATTATTACCGATCAATAAAAATATATATATATCGATAAAAATATANTNANTNANTNANTNANTNCNGNANTNANANANANANTNANTNCTAAAAAAATAAGGGGGGGAGCTCATTTTTA
TGGGAAAAATTTCATTCATCTCAGTTATTTCGCAAGAAGAAAAAGAAGAAAACAAGGGGTCTAGTGAATTTCAAGTATTCAGTTTCACCAATAAGATAAGAAGACTGACTTCACATTTGGAATTACACAGAAAGGACTATTTATCTCAAA
GAGGTCTACGTAAAATTTTGGGAAAACGTCAACGGCTACTGTCTTATTTGTCAAAGAAAAATAGAGTACGTTATAAAGACTTAATTAATCAGTTGAATATTCGGGAATCAAAAATTCGTTAATTTGAAGAGTCATTTTGAAATTATTTGA
TTTATTAGATCTTGAATTTTGATGAACTTATTATATTTTTACGCAATTCATGGAAGGGAAGAATGGGTCGAGAAAAAACTTATGAATATACCTGCTACAAGAAAAGATCTCATGATAGTCAATATGGGCCCCCATCACCCGTCAATGCAT
GGTGTTCTTCGACTCATCCTTACTCTGGAAGGCGAAGATGTTATTGACTGTGAACCAATATTGGGTTATTTACACAGGGGGATGGAAAAGATTGCAGAAAACCGAACAATTATACAATATCTGCCTTATGTAACGCGTTGGGATTATTTA
GCTACTATGTTCACAGAAGCAATAACTGTAAATGGGCCAGAACGGTTGGGAAATATTCAAGTACCTAAAAGAGCCAGTTATATCAGAGTGATTATGTTGGAATTGAGTCGTATAGCTTCTCATCTGTTATGGCTCGGCCCCTTTATGGCA
GATATTGGCGCACAAACTCCTTTCTTCTATATTTTCAGAGAAAGAGAATTAGTATATGATCTATTCGAAGCTGCCACCGGTATGAGAATGATGCATAATTATTTTCGTATCGGAGGAGTCGCGGCTGATCTACCTCATGGCTGGATAGAT
AAATGTTTGGATTTCTGCGATTTTTTTTTAACAGGAGTTACTGAATATCAAAAACTTATTACACGAAATCCTATTTTTTTCGAACGAGTTGAGGGTGTGGGCATTATTGGCGGAGAGAAAGTATTAAATTGGGGTTTATCGGGACCAATG
CTGCGAGCTTCCGGAATACAATGGGATCTTCGTAAAGTCGATCATTACGAGTGTTACGACGAATTTGATTGGGAAATCCAGTGGCAAAAAGAGGGGGATTCATTAGCTCGTTATTTAGTCCGAATTGGTGAAATGACAGAATCTATAAAA
ATTATTCAACAGGCTCTGGAAGGAATTCCGGGGGGGCCCTATGAGAATTTAGAAATCCGATGCTTTGATAGAGAAAGGTATCCAGAATGGAATGATTTTGAATATCGATTCATTAGTAAAAAGCCTTCTCCTACTTTTGAATTGCCGAAA
CAAGAACTTTATGTGAGAGTCGAAGCCCCAAAGGGAGAATTGGGAATTTTTCTAATAGGGGATCAGAGCAGTTTTCCTTGGAGATGGAAAATTCGCCCACCAGGTTTTATCAATTTGCAAACTCTTCCTCAGTTAGTTAAAAGAATGAAA
TTGGCTGATATTATGACAATACTAGGTAGTATAGATATCATTATGGGAGAAGTTGATCGTTGAAATGATAATTGATACAACAGAAGTACAAGATATCCATTCTTTTTATAGATTGGAATTTTTCAAAGGGGTCTATGGAATTTTATGGGT
GCTTGTCCCCATTTTTACTCTTGTATTGGGAATTACAATAGGCGTACTAGTAATTGTATGGTTAGAAAGAGAAATATCCGCAGGGATACAACAACGTATTGGACCTGAATATGCGGGTCCATTGGGAGTTCTTCAAGCTCTAGCGGATGG
TACAAAACTACTTTTCAAAGAGAATCTTCTTCCATCTAGAGGAGATACTCGTTTATTCAGTATTGGACCCTCTCTAGCAGTCATATCAATTCTACTAAGTTATTCAGCAATTCCTTTTGACTATCGCCTTGTTTTAGCTGATCTCAATAT
CGGGGTTTTTTTATGGATTGCCATTTCCAGTATTGCCCCCATTGGACTTCTTATGTCAGGATATGGTTCAAACAATAAATATTCCTTTTTAGGTGGTCTACGAGCCGCTGCTCAATCAATTAGTTATGAAATACCATTAACTCTATGCGT
ATTATCAATATCTCTACGTGTGATTCGTTGAGACATAAACCTTTCCCTATTCCTTTCTTTTGAGTCTTTCTAGAAAAAGGGGTGGAATAAATTAATTAGATATCTTCATTTTTTTATTCATTATTTGGATTGATGAATTAAATTAGATAG
TTCTATGAGTGAAAGAAAACAGCGATATACATTCGCAGTAAAAATATTGATTCTCGTTTTCTATGTATAAGAAAAATTCAAGAATTGAGCGTAAATAAACATAAGCAGAAGAGACCATTTACCCCAAGATTGGTTGATTAGTCATCCTGG
CTTGAAGCGGGTTCAAAAGAGCAACCATATTAAGTTTTCACTATCATTTGTATGTATTACCCCATAAGGCGAGGGGTTGAGCAAAAGTAAGTGGATGGTTAGAAACGCCAAGTTACACAAAGGATTAGTAATAGAGATTATGTAATTTAT
CCAAAAAGACATTTACGCATAATTTAATTAATATAAAAGAATACTAATTGGGGCTTTAAGTTAGTAGAAATGATCAGGTAGTGCTCCCCACGATTCCGATCCAGAGTATACTCCTATCCACTGATTAACTAAAAACAAAAAATAACTATC
GGAAACGAAATAATCCTTTCTTTTATTTTGTAAGTTCCCCTTTTTTATTTTTTCTTAGAATTCCCCTTTTCTCAGAAAAGAAAGAAGAATAGGAACAAAAAAAAACAATAGAAAGAATACAATTACAAAAAAAAAAGAAAGAGATCTTTT
TTAATTCTTTTATTCTTTCTTTCCCATACCCATATTAATAGAGATAAAATTCGTGTCATAATTCATGAACTAATGTAACGTTTAATTCTTTTTTTTCATAATTGAAAATTATAACGATGGGTTATTGATATTTCTACAAAGAGTATTTTA
TTGAAGACCTAAGTTATTACCCAACAAAGAAAATTTTTAATTTTTTATTAAAGGATGAGATCAATTCAGACGTAGTTTTTTTATTTATTATTAAAACAATAACAGACAGAATGAAATTTGGGTCTAATATTCAGGGCCGTCTGATAAATT
TTGAACCTATCTAGCTTATAAATATATCAAGATAAATAAAACTGACCCAGTCCTTAGATTTATTTATGGCCCTAGAGGAGCCGTATGAAATGAAAATCTCATGTACGGTTCTGTAATAGCGATGGGGACAGTAATGTTATCACCGACTAT
GATTATCTAATAGTTTAAGTACTGTTGATATAGTTGAAGCTCAATCAAAATATGGTTTTTGGGGGTGGAATTTGTGGCGTCAACCTATAGGGTTTATCATTTTTATAATTTCTTCCCTAGCAGAATGTGAGAGATTACCTTTTGATTTAC
CAGAAGCAGAAGAAGAATTAGTAGCAGGTTATCAAACCGAATATTCGGGTATCAAATTTGGTTTATTTTATGTTGCTTCCTATCTAAACCTATTAGTTTCTTCATTATTTGTAACAGTTCTTTACTTGGGTGGTTGGAATATCTCTATTC
CGTATATATTCGTTTCTGAACTTTTTGAAATAAATAAAGCGCACGGAGTTTTTGAAACAATAATTGGTATCTTTATTACATTAGCCAAAACTTATTTGTTCTTGTTCATTTCTATCACAACAAGGTGGACTTTGCCTAGGCTAAGAATGG
ACCAACTATTAAATCTAGGATGGAAATTTCTTTTACCTATTTCTCTTGGTAATTTATTATTAACAACATCTTCCCAACTCCTTTCGCTGTAAAGGAACACGATATTCTATATTTGTGGCTTGTCTAAAATAAGAGAAAGAAACAAAGATA
AAATTATTCATAGATATTCACAATATGTTCCCTATGGTAACTGGATTCATGAATTATGGTCAACAAACAGTACGAGCTGCAAGGTACATTGGTCAAAGTTTCATGATTACCTTATCCCATGCAAACCGTTTACCTGTAACTATTCAATAT
CCTTATGAAAAATTAATCACATCAGAACGCTTCCGCGGTCGAATACATTTTGAATTTGATAAATGCATTGCTTGTGAAGTATGTGTTCGTGTATGCCCTATAGATCTACCCGTTGTTGATTGGAAATTGGAAACTGATATTCGAAAGAAA
CGATTGCTTAATTACAGTATTGATTTTGGAATCTGTATATTTTGTGGTAACTGCGTTGAGTATTGTCCAACAAATTGTTTATCAATGACTGAAGAATATGAACTTTCTACTTTTAATCGTCACGAATTGAATTATAATCAAATTGCTTTG
GGTCGTTTACCAATGGCAGTAGTTGACGATTATACAATTCGGACAATTTTGAATTCGCCTAAAATAAATAAAAAAAAAAAATAATAAGTAAATTTCTTGATTAAAGATAAAGAGTCATTTCCAATTCTTAAGATTTAGTTTTGAGCTAAA
GAAATGAGGTTTCTTTCGTTTATTTTTGTTTGTTCACTAACTACAAATTTCAACTATTGATTGGTTTGTGGTTCAATTTGGATTGAAAATCCATTAATATATCCGTAATTAGTTCGAAATATATATAAATATATAGTATATAGTTATAGT
TTCGAATTATTCTTTTCTTTAAATTAAGATAAAGAATGATATTAGTCCGATAATTGTACCTACATCAATTCACATTCTTTAGGATTTAGAATTCACTTAATAATTTATTATCATAATAAAACTTTTCCTGGTGGGGTCAAGAAGGTCATG
AAAAACATTTTGATTTATTTGTCTCTTTACATATAATGAATTTGCCCGGACCAATACATGATTTTCTTTTAGTCTTTCTGGGATCGGTTCTTATATTAGGGGGTATAGGGGTAGTATTACTTACCAACCCAATTTATTCTGCCTTTTCAT
TGGGACTGGTTCTTGCTTGTATATCCTTATTCTATATTCTATCAAACTCCCATTTTGTAGCTGCCGCACAGCTCCTTATTTACGTGGGAGCTATAAATGTTTTAATAATATTTGCTGTGATGTTCATGAATGGTTCAGAATATTACAAAG
ATTTTAATCTTTGGACCGTTGGGAATGGGGTTACTTTGTTGATTTGTACAAATATTTTTGTTTCACTAATGGTTACTATTTCAGATACGTCATGGTACGGGATTATTTGGACTACAAGATCAAACCAGATTATAGAGCAAGATTTGATAA
GTAACAGTCAACAAATTGGAATTCACTTATCAACAGATTTTTTTCTTCCATTTGAACTCATTTCAATAATTCTTTTAGCTGCTTTGATAGGGGCAATTGCCGCGGCTCGCCAGTAATAAATCTTTAGAACTAGCAACAGAAATGAAAATG
AAACTTCGCTCTGTGTTATCACAGTTATTTCCCCTCACTTCAATTATATTTGAAGATTGTTTATGTCTAAAATCGAAATTCTTTTATTCGATCTATTACCAATAGATTCCTTTGTTCCGTAGTTTTTTTATATTCTAGTCAATTGAATTG
AATCCATTAAAGTTAAATGAATTTTTTTTTCATGTTGAAATGAATCGAAATTGATAAGGAGTTGGTCAATGATGCTCGAACATGTACTTGCTGTGAGTGCCTATTTATTTTCTATCGGTATCTATGGATTGATCACGAGTCGAAATATGG
TTAGAGCCCTTATGTGTCTTGAACTTATACTGAATGCAGTTAATATAAATTTTGTAACATTTTCTGATTTTTTTGATAGTCGCCAATTAAAAGGAAATATTTTCTCAATTTTTGTTATAGCTATTGCAGCCGCTGAAGCAGCTATTGGAC
CGGCTATTGTTTCGTCAATTTATCGTAACAGAAAATCAACTCGTATCAATCAATCTAATTTATTGAATAAGTAGTATTAATCATAGAAATTTCAATATTTATCAAGTCGAATTGGCATATATAATATCTAACGTATTGCTCGTGTTTGCA
AAAAAAAAATGTAAGAAATCAAAGTACCTTGGCCCTGGCCCTCTCGCACGAGTCAATCTGGAAGTAGATTAGATTTATTATAAGAATTCTGGTAAATCATTGATTCATCTGGTGTCTAAATATATGATTCATTTACAAGTTTACTAGATC
GAAAATTTATGATGTTCAAAAATTGATATATCCAATGTCACATTCAGTAAAGATTTATGATACATGTATAGGGTGTACTCAATGTGTCCGAGCCTGCCCCACAGATGTATTAGAAATGATACCTTGGGACGGGTGTAAAGCTAAGCAAAT
TGCTTCTGCTCCAAGAACAGAGGATTGTGTCGGTTGTAAGAGATGTGAATCCGCCTGTCCAACGGATTTCTTGAGTGTTCGAGTTTATTTATGGTATGAAACAACTCGAAGCATGGGTCTAGCTTATTAATAGGTTCCAAAAAACCATCC
GAATACATTTAATTTTTTTTACCGACAAAAAATCCGTGCTTGAAGAAAAAATAAAATAACTTTCAAGCACGGATTTTTCTGATCCAAGTGTATCTTGTTTTTACTACGAATTATTTTCCTTGGTTAACAATAGTTGTAGTTTTGCCAATA
TCGGCGGGTTCTTTAATTTTCTTTCTCCCTCATAGAGGAAATAAGTTAATTAGGTGGTATACCATATCTATATGTATTATAGAACTCCTTCTAACAACCTATGCATTCTATTATCATTTTCAATTGGACGATCCATTAATCCAACTGACA
GAGGATTATAAATGGATCAATTTTTTTGATTTTTACTGGAGATTGGGAATAGATGGACTTTCTATAGGACCTATTTTACTGACAGGATTTATCACCACTTTAGCTACTTTAGCGGCTTGGCCGGTTACTCGAGATTCCCGATTATTCCAT
TTCCTGATGTTAGCAATGTATAGTGGTCAAATAGGATCATTTTCTTCTCGGGATCTTTTACTTTTTTTCATCATGTGGGAGTTAGAATTAATTCCCGTTTATTTACTTCTATCCGTGTGGGGGGGGAAGAAACGTTTGTATTCAGCTACA
AAGTTTATTTTGTACACTGCAGGAAGTTCTGTTTTTTTATTAATGGGAGTTCTGGGCATCGGTTTATATGGTTCCAATGAACCAACATTCAATTTTGAAACATCGGCTAATCAATCGTATCCTGTAGCACTGGAAATAATATTCTATGTT
GGATTTCTTATAGCTTTTGCTGCTAAATCGCCGATTATACCTTTACATACATGGTTACCAGATACCCATGGAGAGGCACATTACAGTACTTGTATGCTTCTAGCCGGAATCTTATTAAAAATGGGAGCGTATGGATTGGTTCGGATCAAT
ATGGAATTATTACCCCGCGCGCATTCTATATTTGCTCCCTGGCTGATGATAGTAGGCACAATTCAAATAATCTATGCAGCTTCAACATCTCCCGGTCAACGTAATCTAAAAAAAAGAATAGCCTATTCATCTGTATCTCATATGGGTTTT
ATAATTATAGGACTTGGCTCTATAAGCGATACGGGCCTTAATGGAGCCATTTTACAAATAATCTCTCATGGCTTTATTGGCGCTGCACTTTTTTTCTTAGCGGGAACTAGTTATGATAGAATACGTCTTGTTTATCTCGACGAAATGGGC
GGAATGGCGATACCAATTCCAAAAATATTCACGACTTTTAGTATCTTATCGACGGCTTCCCTTGCATTACCGGGCATGAGCGGTTTTGTTGCAGAATTAATAATATTTTTTGGAATAATTACCAGTCAAAAATATCTTTTAATGATAAAA
ATACTAATTACTTTTGTAACCGCAATTGGAATGATATTAACTCCTATTTATTTATTATCTATGTTACGCCAAATGTTCTATGGATACAAGCTTTTTAATGCCCCAAACTCTTATTTTTTTGATTCTGGACCGCGAGAGTTATTTGTTTCG
ATCTCTATCCTTCTACCCGTAATAGGTATTGGTATTTATCCGGATTTCGTTTGCTCACTATCAGTTGACAAGGTCGAAGCTATTATATCTAATTATTTTTATAGATAATTTTCATGAATAAAACAAAAAACCAAACAACAATCCTAAATC
CTATGGATGGTTTTTTAAATTCGTTGTACAATTAAAAAAAATTATACTTTTAATCGGATATCTTTGGCGTTTGTGAAAACCTTTTGAATCACTGCATTCATTATTTGATTCAAAAGGTTCTCGACGGCTTACACGAGGTTTTGTATATAT
GTTGTCCTATGTTTGTATTCGTCAGGTCCTTTCTTCAATTCAATTAGCTGTTAATGTAAACGAGCCATAACTGTGTAGCCCTATCCCCAATAGATTGACTCCAAAATAGCATATCCAAATTATAAGAAAGCCCATAGAAGCTACAATTGC
GGAATTTACACCTTCCAAATTTTTATTTGTTCGAGTATGTAAATAAATTGCGAATACGGCCCAAGTAATAAATGTCCAAGTTTCCTTTGGGTCCCAATTCCAATAAGAGCCCCATGCTTCATTTGCCCATACTGCTCCCGAAAGAATACC
TATGGTTAAAAAGAGAAACCCTAGACTAATAATACGATAACTCCAATGATCTAATTGTTGAATCAATTGAGACTTGTAATAATTCCTAGAAGAATTAAAAGAAGTGTTTCGTAAAACATTCTTTCTTTCGTTCATGTATTGGATCTCACC
AAAGGCAAATAACTCATTTAAGAAATTCTTGCTTTTCAAAAAAATATTTATTACTTTTCGAAATGTAATGACTATAAGAGCTACCGATAATAATGATCCACATAAAAGAGCTGCATAGCCCAATACCATCATACTTACGTGCATCATTAA
CCAATGGGATTGAAGAGCGGGTACTAATATTACGGATTGATACATTTCAGTTAAAAGACCAGAAATAGCAAAACCTTGGGTAAAAATAACACTTGGCATGGTTATTGCGCTTAAATGGTTTTTCTTTTTTTTGAAATACGGAACCATATG
AATAATGGACAAACTCCATGAAAGAAAAATTAAGGATTCGTATAAATCACTTACCGGTAAATGCTTCGAATAAATCCAACGCGTAACTAATAATCCTGTTATACAGGAAAAGGTAATTATCATCCCCTTTTCTGACGAATCATATAGTCC
TATGATTTCATTAAATACTAAGGTTATGAAATAAGTTGTAATTACAATTGAAACGACCGAAAAGGATATATGAGTTAATATATGCTCTAAAATTGAAAATATCATAAAAATTATAAAAAGGGTAAAGTCCCACAATTATAGAAATGGAAA
TCGGGAATTGAATTTATTATAGGACTTACTCTTTTATAAGATGCCATGCCGCTACTCGGACTCGAACCGAGATGCTCTAGCACTGCTTCCTAAGAGCAGCGTGTCTACCGATTTCACCATAGCGGCTTGGCTTGTTCGAAATCATAATAA
CCTATTTTTATTCAATCGTCGAGGTTAGGGTTAAAGTACTCAATTTCAATTCAACGCAATATTTTTTTTAGGAAACATAAAAATTGATGCATAAAAACTTGTTTCAAAAATAGGGATTTGAAATGTGTTTCCAATAATAATCTTTATTTA
TTTTTGTTTTGATAACTTAATTGATACATTCTTCGTATAAAAATATTTACCTAAATAGGAAAAGAGTCTTTTATTAATTAGATTAAAATAAATTTAAAGAAATTGATAATAATTTATAAAAAGAATTATTTAGAAAATTACAAAACAAGT
TTTTAAAAAATTCAAAAAGTTTTAACGACTCATTACATTAATTTTGATTAAAAATCTTATATCTACTCTTCTATAGTTACTTATAGTTACTATAGAATAAATAGTATAATATAAATATATAATTTATACTAACTTATAAAACTTATAAAA
AAGACAAAACTTTTTTTTTTTATTTTTATGTCGATGGGGAAAATATGAATCCCCATCCCAAAAATGATCAAACATACTAAAAAGAAAGTCAAAACCTTGTATCTTGTATTTATTCTTTTTTTTGTTTGAAAAAAAGTATTATTTTTTTTT
ATTCAGTAGACCAAAAAATTATTATTCTACATATAATTTTACACTACATATCGTAAAAATAAAAGGAATTGATTTTATTTCATTAATATTAATCCGTTCAAAACATTTTTTTTTTTAGAATATATTCAAAAAAAATCATTTCTTTTTAGT
ATTTTAGTATAATTTTTTAGTATTTTAGTATAATATATATTATATTATTTATAGAATTCTAAAAATTATAAACAAAAATGAAACTAGACTATTAGCAATAAATTCAGATGATTCCAATCTTTGATTATTTATCTATTTGTTGTTGTACAA
AAAACTTTTTGAATTCCCTGTAGAAAGAGATTTCGCTAAGGAAAAAGCTTTTAATGCTATCCAATATCCCCTCTTTTTCCAAAGATTTTTACGAATTAGTTTTTTTGATATAGAAGTGCGTTTTTTTGGAACTGCCATTCAAAAATTAGA
ATATATTATTCATTTCTATAGTTGGATGTGAAAGACATCTGTTGTTCAAAACCAATTGTTCTTTATTTTAGTATTCATTCTCTATTTATTTATTCTTTAAACTCTTTTCATAAAAAAAAAAATACAAACAAAAAAGGTTGTCCGTTTATG
TTCTTTCTTTCCGTCGTACTATATATTTATACATGTAATAGAATACATAGAAAAGCTTAAGACACCAATCCTTATCCCGCTTAATTCAAAAAAAAAACCTTATTAAATTAATAATTTTTTTTATTGGGTCAAGTTGTGGGTACGTCTTTT
TTGAATCATAGCAAAATACTATTTTTGATGTAATTATTTGTCCTTACTCTATAGATATAAATCGCTGTAATAATAATTGAAATTTGAATCTTTCGTATCTTCATAAAATCTTAGTTATAAGTAACTTGATTATATCATTTGAACAATTCT
AACTTTCTTGATTTGAAATATATATATATATATTTTTTGAATTGAAANTNANTNANTNTNTNTNTNTNGNANANTNTNGNANANGTATTTGGAAAAGATTTATAATAATTAAGAATAGAAAATTCTATTTTAGTTTTACATCTCTTCATT
TTTTTTATTAACTGACTCCTTTCAAAAGAAATAAAAACCGGTGAATCAGAAACAATTAATTAAGAATAAAAGATTTTTCTTTTTTTTTATGGAATATACATATCCATATTCATGGATCATACTTTTCATTACAGCTCCAATTCCTATGTT
AATAGGAATGGGACTTCTACTTTTTCCGACGGCAACAAAAAATCTTCGTCGTATGTGTGCCTTTCCTAGTGTTTTATTGTTAAGTATAGTTATGATTTTTTCAATCAATCTGTCTATTCAGCAAATAAATAATAGTTATATCTATCAATA
TGTATGGTCTTGGACTATCAATAATGATTTTTCTTTAGAGTTCGGTCATTTGATCGATCCACTTACTTCTATTATGTTAATATTAATTACTATTGTTGGAATTGTAGTTCTTATTTATAGTGACAATTATATGTCTCATGATCAAGGATA
TTTGAGATTTTTTGCTTATATGAGTTTTTTCAATATTTCAATGCTGGGATTAGTTACTAGCCCCAATTTAATACAAATTTATATTTTTTGGGAATTAGTTGGAATATGTTCTTATCTATTAATAGGTTTTTGGTTCACACGACCTATTGC
GGCGAATGCTTGTCAAAAGGCCTTTGTAATTAATCGTGTAGGGGATTTTGGTTTATTATTAGGAATTTTGGGTCTTTATTGGATAACGGGGAGTTTCGAATTTCGCGATTTGTTTGAAATATTCAATAACTCGATTTATAATAATGAAGT
TCATTTTTTATTTCTTACTTTATGTGCCTTCCTATTATTTTCTGGTGCAATTGCTAAATCCGCCCAATTCCCATTTCATGTATGGTTACCTGATGCTATGGAGGGGCCCACCCCTATTTCAGCTCTTATACATGCTGCTACTATGGTAGC
AGCGGGAATTTTTCTTGTAGCTCGGCTTTTTCCCTTTTTCATAGTTATACCTTATATAATGAATATAATAGCTTTGATAGGTATAATAACATTACTATTAGGGGCTACTTTAGCTCTTGCTCAAAAAGATATTAAGAGAGGTTTAGCCTA
TTCGACAATGTCTCAATTGGGTTATATGATGTTAGCTTTAGGTATGGGATCTTACCGAGCTGCTTTATTTCATTTGATTACTCATGCTTATTCGAAAGCATTGTTGTTTTTAGGATCCGGATCAATTATTCATTCAATGGAAGCTATTGT
TGGATATTCTCCAAATAAAAGTCAGAATATGGTTCTTATGGGCGGTTTAACAAAACATGTACCAATTACAAAAACTTTTTTTTTATTAGGTCTACTTTCTCTTTGTGGTATTCCACCCCTTGCTTGTTTTTGGTCCAAAGATGAAATTCT
TAATGATAGTTGGTTGTATTCACCGATTTTTGCAATAATAGCTTGTTTCACAGCAGGATTAACCGCATTTTATATGTTTCGGATCTATTTACTTACCTTTGAGGGATATTTAAATGTTCATTTTCAAAATTACAGTGGTAAAACAAATAG
TTCCTTTTATTCAATATCCATATGGGGTAAAGAAGGGAAAAAATAGTAAAAAAAAATTGTTTATTAACTTTATTAACAATGAATAATAATGCAAGGACTTCTTTTTTTTGGAAGAAGACATATCAAATTGATAATAATGTAAGAAACATG
ATAGAAGCTTTTATTACTATTACTCGTTTTGGCATTAAGAACACTTTTTCGTATCCTCATGAATCGGACAATACTATGCTATTTCCTATGCTTGTATTAGCCCTATTTACTTTGTTTGTTGGGGTCATAGGAATTCCTTTCAATCAACAA
GGAATAGATTTTGATATATTATCCAAATTGTTAACTCCATCTATAAACCTTTTACATCAAAATTCAGATAATTCTGGGGGTTGGTATGAATTTTTTACAAATGCAACTTTTTCGGTAAGTATAGCTTATCTCGGAATATTTATAGCGTCC
TTTTTATATAAGCCTGTTTATTCATCTTTACAAAATGTTAATTTCCGAAATTCATTTGTTAAAAGTCTTCCTAATAAAATTATTTTTGAAAAAATTATAAATGTGATATATGATTGGTCATATAATCGTGGTTACATAGATGTTTTTTAT
GCGATATCTTTAACTGAGGGTATAAGAGGATTAGCCGAACTAACTTATTTTTTTGATAGACGAGTAATTGATGGAATTACGAATGGATTAGGTATTACAAGTTTTTTTGTTGGAGAGGGCATCAAATATATAGGGGGTGGTAGAATTTAT
TCTTATCTCTTATTGTATTTATCGTATGTATTAATCTTTTTATTAATTGTGATATTTCAATTTTATTTATAAATCGATCGTTTTTTATATATCGC
