# Supplementary material for: Restricted Dispersal in the Late Successional Forest Tree Species Nothofagus Pumilio: Consequences Under Global Change
Source: Ecol Evol. 2025 May 23;15(5):e71002. doi: 10.1002/ece3.71002 (PMC12100765; doi:10.1002/ece3.71002)
Supplement: Supplementary file 1 — Data S1. [file ECE3-15-e71002-s001.zip › Supporting Table DeveloppedMarkers.xlsx]

## Sheet: ReadMe
Detailed characteristics of the nuclear and chloroplastic markers developed.
nSSR: nuclear microsatellites developped from low-coverage whole-genome sequencing of a pool of three DNA samples (ENA accession number ERR13472835).
	Experimental step	column content	meaning
		LocusName	name of the locus
	QDD results	SEQUENCE_CODE	read sequence code from ENA accession number ERR13472835
		TARGET_REGION_FIRST_POS	targeted first position in the read
		TARGET_REGION_LENGTH_IN_BP	length of the microsatellite in pb
		TARGET_MS_LENGTH_IN_REPEAT_NUMBER	length of the microsatellite in repeat number
		MOT_TRANS	category of motif
		TARGET_REGION_SEQ	microsatellite sequence
		PCR_PRODUCT_SIZE	PCR product size
		PCR_PRODUCT_SEQ	PCR product sequence
		PRIMER_LEFT_SEQUENCE	forward primer sequence
		PRIMER_RIGHT_SEQUENCE	reverse primer sequence
		PRIMER_LEFT_TM	forward primer annealing temperature
		PRIMER_RIGHT_TM	reverse primer annealing temperature
		DESIGN	QDD quality category (A: best to G: worst)
		SEQUENE_LENGTH	read length
		SEQUENCE	read sequence
	PCR primer amplification test	SuccessInPCRtest	Did the primers give an PCR amplification?
	Sequencing depth	meanCoverage	mean number of reads per sample
		sdCoverage	standard deviation of the number of read per sample
		CVCoverage	coefficient of variation of the number of read per sample
	Bioinformatic parameters	Strategy	failed: locus excluded from the multiplex PCR or locus that was not validated ; FullLength : analyze of the whole amplicon ; RepeatFocused: analyzed focused on the microsatellite motif
		PS	FDSTools parameters as followed: PS1 corresponds to -s-1=50,+1=10 -m=15 -n=20 and PS2 corresponds to -s-1=70,+1=10 -m=10 -n=20.
	Locus Characteristics	NallelesSequence	Number of microhaplotypes (allele differing by sequence)
		NalleleSize	Number ol allele differing by size
		MissingRate	Missing data rate
		AllelicError	Allelic error rate
		Kept in final dataset	Was the locus finaly kept for the analysis?
cpSSR: chloroplastic markers developped from an assemble contig of 71,788 bp assembled from the low-coverage whole-genome sequencing of a pool of three DNA samples (ENA accession number XXX).
	Experimental step	column content	meaning
		LocusName	name of the locus of the corresponding primer
	Primer developements	Orientation	which primer
		tm	annealing temperature
		GC%	percentage of CG in the primer sequence
		Seq	primer sequence
		Prod Size	amplicon length
		Targeted polymorphism	type of polymorphism targeted identified based on the alignement of a pool-seq of 3 individuals
	PCR primer amplification test	SuccessInPCRtest	Did the primers give an PCR amplification?
	Sequencing depth	meanCoverage	mean number of reads per sample
		sdCoverage	standard deviation of the number of read per sample
		CVCoverage	coefficient of variation of the number of read per sample
	Bioinformatic parameters	Strategy	failed: locus excluded from the multiplex PCR or locus that was not validated ; FullLength : analyze of the whole amplicon ; RepeatFocused: analyzed focused on the microsatellite motif
		PS	FDSTools parameters as followed: PS1 corresponds to -s-1=50,+1=10 -m=15 -n=20 and PS2 corresponds to -s-1=70,+1=10 -m=10 -n=20.
	Locus Characteristics	NallelesSequence	Number of microhaplotypes (allele differing by sequence)
		NalleleSize	Number ol allele differing by size
		MissingRate	Missing data rate
		AllelicError	Allelic error rate
		Kept in final dataset	Was the locus finaly kept for the analysis?

## Sheet: nSSR
	QDD results															PCR primer amplification test	Sequencing depth			Bioinformatic parameters		Locus Characteristics
LocusName	SEQUENCE_CODE	TARGET_REGION_FIRST_POS	TARGET_REGION_LENGTH_IN_BP	TARGET_MS_LENGTH_IN_REPEAT_NUMBER	MOT_TRANS	TARGET_REGION_SEQ	PCR_PRODUCT_SIZE	PCR_PRODUCT_SEQ	PRIMER_LEFT_SEQUENCE	PRIMER_RIGHT_SEQUENCE	PRIMER_LEFT_TM	PRIMER_RIGHT_TM	DESIGN	SEQUENE_LENGTH	SEQUENCE	SuccessInPCRtest	meanCoverage	sdCoverage	CVCoverage	Strategy	PS	NallelesSequence	NalleleSize	MissingRate	AllelicError	Kept in final dataset
nSSRseq_NothofagusP_001	M01328:304:000000000-CR4WJ:1:1115:3782:6584	84	48	24	AG	CTCTCTCTCTCTCTCTCTCTCTCTCTCTCTCTCTCTCTCTCTCTCTCT	153	ggAGCCGATCCTAgggTGTTAActctctctctctctctctctctctctctctctctctctctctctctctCACttttGCATTCttttACTTAACAATTACAATGCaaaaGAAGATGATATGTAGtttcccTACTGGAtttGCACATACAATAC	GGAGCCGATCCTAGGGTGTTA	GTATTGTATGTGCAAATCCAGTAGGG	60.757	60.017	F	440	CGccccTTGCGCCttttAATGaaaTCtttACTTATCaaaaTCtatatatataGTTAACAAgggAGCCGATCCTAgggTGTTAActctctctctctctctctctctctctctctctctctctctctctctctCACttttGCATTCttttACTTAACAATTACAATGCaaaaGAAGATGATATGTAGtttcccTACTGGAtttGCACATACAATACCAATCCATCaaaaCCAATCTTCTCCTACTAAGATTCTGTCaaaaTCtttCCTACCGTGACTGTCTTacacacCaaaTAcccTACCAAGGaaaTaaaaGccccTCTGCAGAAGTTAACACATGATAATAAGAtttAAGTGCaaaccccTGCATaaaCAAgggAGACCaaaTCATCTTATCCTTcac…	1	188.927	108.278	0.57312	failed
nSSRseq_NothofagusP_002	M01328:304:000000000-CR4WJ:1:1118:16364:23055	102	46	23	AG	TCTCTCTCTCTCTCTCTCTCTCTCTCTCTCTCTCTCTCTCTCTCTC	176	tCCACACTCCACCACTTAAGTTGaaaaaaTGaaaCAGGAACACGttttCTATCtttGAtttttACTTGGTACTTGGACCACTATCTGttttAGtctctctctctctctctctctctctctctctctctctctctctctctttCtttCtttttGTGCTGCtttAtttCTAAGAGTGC	TCCACACTCCACCACTTAAGTTGAA	GCACTCTTAGAAATAAAGCAGCACA	62.097	60.107	F	194	GACAtttttCCACACTCCACCACTTAAGTTGaaaaaaTGaaaCAGGAACACGttttCTATCtttGAtttttACTTGGTACTTGGACCACTATCTGttttAGtctctctctctctctctctctctctctctctctctctctctctctctttCtttCtttttGTGCTGCtttAtttCTAAGAGTGCTCTGtttttt	1	47.8177	42.0592	0.879574	failed
nSSRseq_NothofagusP_003	M01328:304:000000000-CR4WJ:1:1118:19017:2408	87	46	23	AG	TCTCTCTCTCTCTCTCTCTCTCTCTCTCTCTCTCTCTCTCTCTCTC	139	aGTACCTAGTAACCTTCACTGTTGGTTATGATCAGaaaaTGAATATTGATGCTGCAGTGaaaaaGGtctctctctctctctctctctctctctctctctctctctctctctcTGTGCAtgtgtgTTGGTGAGATTATCA	AGTACCTAGTAACCTTCACTGTTGGT	TGATAATCTCACCAACACACATGCA	61.149	61.035	F	163	GGACGTAACCATGAAGCaaaaGTACCTAGTAACCTTCACTGTTGGTTATGATCAGaaaaTGAATATTGATGCTGCAGTGaaaaaGGtctctctctctctctctctctctctctctctctctctctctctctcTGTGCAtgtgtgTTGGTGAGATTATCAtttt	1	31.1771	67.9648	2.17996	failed
nSSRseq_NothofagusP_004	M01328:304:000000000-CR4WJ:1:1107:25143:11229	72	44	22	AG	CTCTCTCTCTCTCTCTCTCTCTCTCTCTCTCTCTCTCTCTCTCT	153	GCCTGAGGctctctCAcccTAGTAGGTAGAAGCTGcccctttcccctctctctctctctctctctctctctctctctctctctctctctCATTaaaaGTGAGATGTCCTGTATCTCCTAGATGTaaatgtgtgGTCagagagTTGAGTGAAGT	GCCTGAGGCTCTCTCACCCTAGTAG	ACTTCACTCAACTCTCTGACCACACA	65.201	63.71	F	274	CtttATATAcccTCTTATgggTaaaaGCCTGAGGctctctCAcccTAGTAGGTAGAAGCTGcccctttcccctctctctctctctctctctctctctctctctctctctctctctCATTaaaaGTGAGATGTCCTGTATCTCCTAGATGTaaatgtgtgGTCagagagTTGAGTGAAGTTACATGGCATCTTATGTGGCAATCATATGGCATTAGgagagaATCCAACGTGTAGTAACCTCAAGTAAtttCTCATCCTACGTGTTGCAAtttCC	1	293.995	178.68	0.607765	failed
nSSRseq_NothofagusP_005	M01328:304:000000000-CR4WJ:1:1111:19756:22191	59	44	22	AG	AGAGAGAGAGAGAGAGAGAGAGAGAGAGAGAGAGAGAGAGAGAG	167	aaCAtttGTAAgtgtgtgtCTGCACGCACGTagagagagagagagagagagagagagagagagagagagagagagATGACATAcccTCAGTATCTGAGCTTCATAACACAGtttttCCTGTGAATACAACTCTAtttCtttCTCAAGGCGAGATATGTCCTGCTCCA	AACATTTGTAAGTGTGTGTCTGCAC	TGGAGCAGGACATATCTCGCCTTGA	60.676	65.407	F	303	CCAACTTCAAgggTAGTAGGATATCaaaaCAtttGTAAgtgtgtgtCTGCACGCACGTagagagagagagagagagagagagagagagagagagagagagagATGACATAcccTCAGTATCTGAGCTTCATAACACAGtttttCCTGTGAATACAACTCTAtttCtttCTCAAGGCGAGATATGTCCTGCTCCAATTGCGCAGAAGGTGCCTGCTCTTGCATGCCtttaaaaTTagagagagTATCTTCACACCtttGAATGTCCTGGATATAAttttATTATTaaaaaaaaTTACTCTTCAT	1	538.432	194.018	0.360338	RepeatFocused	PS1	20	19	0.07336	0.08	no
nSSRseq_NothofagusP_006	M01328:304:000000000-CR4WJ:1:1117:15349:16780	38	42	21	AG	AGAGAGAGAGAGAGAGAGAGAGAGAGAGAGAGAGAGAGAGAG	175	ACTTaaaGAGcccAGGACACCTCGTagagagagagagagagagagagagagagagagagagagagagGACttttaaaCCTaaaaTgggtttACTTCAGAGtttAGACACATTGAATTGCCGTGcccttttATCTCCtttttATCATAGTTCGGCCTCATCAGTAAGGATAGcccA	ACTTAAAGAGCCCAGGACACCTCGT	TGGGCTATCCTTACTGATGAGGCCG	65.488	65.748	F	194	gggCAATCTAGTACTTaaaGAGcccAGGACACCTCGTagagagagagagagagagagagagagagagagagagagagagGACttttaaaCCTaaaaTgggtttACTTCAGAGtttAGACACATTGAATTGCCGTGcccttttATCTCCtttttATCATAGTTCGGCCTCATCAGTAAGGATAGcccAGTCCAAT	1	304.406	126.403	0.415243	failed
nSSRseq_NothofagusP_007	M01328:304:000000000-CR4WJ:1:1119:12979:3498	64	40	20	AG	TCTCTCTCTCTCTCTCTCTCTCTCTCTCTCTCTCTCTCTC	117	ACTGCCAATGTCTCCTcccTCAGCCATCTGAtctctctctctctctctctctctctctctctctctctctcCAGTTACACTTCaaaTTAACTACCACGtttATTGAGTCCTTGAtct	ACTGCCAATGTCTCCTCCCTCAGCC	AGATCAAGGACTCAATAAACGTGGT	68.101	60.28	F	158	GTCATTcccTGAAGAGTCCATCTACtttCTCTACTGCCAATGTCTCCTcccTCAGCCATCTGAtctctctctctctctctctctctctctctctctctctctcCAGTTACACTTCaaaTTAACTACCACGtttATTGAGTCCTTGAtctctcTTACAG	1	594.188	202.494	0.340791	FullLength	PS1	22	19	0.08288	0.01	yes
nSSRseq_NothofagusP_008	M01328:304:000000000-CR4WJ:1:1119:7807:14314	95	40	20	AG	TCTCTCTCTCTCTCTCTCTCTCTCTCTCTCTCTCTCTCTC	158	CGCTATGGAAGTTGATGCCTAgggTATAGTTGATCCTTccccTGGATGttttctctctctctctctctctctctctctctctctctctctcTTGTGGATACTATTGTAAtttGAACGTGTTACTGTATTGTACAGCATGTTGGTTCTCCGCCaaaccc	CGCTATGGAAGTTGATGCCTAGGGT	GGGTTTGGCGGAGAACCAACATGCT	64.449	67.923	F	240	CtttAATGGAGtttAGTTGAtttCAGCATTAGAAtttCAATTACGCTATGGAAGTTGATGCCTAgggTATAGTTGATCCTTccccTGGATGttttctctctctctctctctctctctctctctctctctctctcTTGTGGATACTATTGTAAtttGAACGTGTTACTGTATTGTACAGCATGTTGGTTCTCCGCCaaacccTTCTGAGTGAGAAGTTGGTGACCAGccctttAGACATGG	1	353.802	164.814	0.465838	failed
nSSRseq_NothofagusP_009	M01328:304:000000000-CR4WJ:1:1119:8516:22748	101	40	20	AG	TCTCTCTCTCTCTCTCTCTCTCTCTCTCTCTCTCTCTCTC	180	CCTCtttGAGTGGCTTAAGGTATGACTTtctctctctctctctctctctctctctctctctctctctcTATGCATTaaaGTACATTAAgggAATGAATTAAGAGGCATTAGAtttttACaaatttCATGGTTACTACTTGCTGATATTATTCTACttttGGATTGAACGGAGGCATGGAt	CCTCTTTGAGTGGCTTAAGGTATGA	ATCCATGCCTCCGTTCAATCCAAA	60.338	62.942	F	361	GATTGTTGATGCAGCAACATCAGAACTACCTCTGGaaaaGGAAGGTGTATCAGTAGCGaaaGTGGAACAGAACCTCtttGAGTGGCTTAAGGTATGACTTtctctctctctctctctctctctctctctctctctctctcTATGCATTaaaGTACATTAAgggAATGAATTAAGAGGCATTAGAtttttACaaatttCATGGTTACTACTTGCTGATATTATTCTACttttGGATTGAACGGAGGCATGGAttttCTTGCAAttttCATcccttttttCTTCtttACTCttttGTTGAAtttttGCACCAAgggtttGGaaaGaaaTGCTGATATGTAtttCCTGATTGGTtctctcTGAC	1	21.6302	20.1638	0.932207	failed
nSSRseq_NothofagusP_010	M01328:304:000000000-CR4WJ:1:2114:13718:22396	158	40	20	AG	TCTCTCTCTCTCTCTCTCTCTCTCTCTCTCTCTCTCTCTC	171	TCCGTCACACGATGGCcacacaTCTaaaagagagaAACCGGATACCATGTGTACCGGtttCTGCACTTCTAttttttttttGACAGAACACTTCTAACCTTtctctctctctctctctctctctctctctctctctctctcGCTATtctctctttCTTGtctctcctctct	TCCGTCACACGATGGCCACACATCT	AGAGAGGAGAGACAAGAAAGAGAGAA	68.193	60.467	F	279	ATTaaaTGCAGtttGAATATaaaGTCTATAATATTAGGaaaaTGGtttCGTGACAGTCCGTCACACGATGGCcacacaTCTaaaagagagaAACCGGATACCATGTGTACCGGtttCTGCACTTCTAttttttttttGACAGAACACTTCTAACCTTtctctctctctctctctctctctctctctctctctctctcGCTATtctctctttCTTGtctctcctctctAACAtttCGTCAtctctcActctctctTAActctctctTTCTCTGTTCCGTT	1	0.09375	0.341788	3.64574	failed
nSSRseq_NothofagusP_011	M01328:304:000000000-CR4WJ:1:1112:23124:5443	46	38	19	AG	TCTCTCTCTCTCTCTCTCTCTCTCTCTCTCTCTCTCTC	117	TCCAAcccTTCACGATCTGGTCTCTAGTTATCCATCACAAGGTATtctctctctctctctctctctctctctctctctctctcTGTCTGTAAGtttGTGtttGTGCCTGAATGAGCT	TCCAACCCTTCACGATCTGGTCTCT	AGCTCATTCAGGCACAAACACAAAC	65.034	62.903	F	158	TCCAAcccTTCACGATCTGGTCTCTAGTTATCCATCACAAGGTATtctctctctctctctctctctctctctctctctctctcTGTCTGTAAGtttGTGtttGTGCCTGAATGAGCTATTATGAtttGCTCtttGaaaTGATTAATCttttAAGtttt	1	355.557	152.645	0.429312	RepeatFocused	PS2	45	23	0.12364	0.12	no
nSSRseq_NothofagusP_012	M01328:304:000000000-CR4WJ:1:1115:26327:19124	109	38	19	AG	GAGAGAGAGAGAGAGAGAGAGAGAGAGAGAGAGAGAGA	146	GATCATCATGACTCCAACTACCACaaaaTATACATCCATACATCTGTGTACATATgagagagagagagagagagagagagagagagagagagaAGGaaaTACTTGGAACCAGAttttGAGATAGaaaGCGGTGCAGGAGTGACCGG	GATCATCATGACTCCAACTACCACA	CCGGTCACTCCTGCACCGCTTTCTA	60.396	68.423	F	214	CCTAtttCATTaaaaaaaaaaaTTCTAATAATCaaaacccTTCATATTGaaaTGATCATCATGACTCCAACTACCACaaaaTATACATCCATACATCTGTGTACATATgagagagagagagagagagagagagagagagagagagaAGGaaaTACTTGGAACCAGAttttGAGATAGaaaGCGGTGCAGGAGTGACCGGCGGCGTGGAGGAGGC	1	279.401	127.002	0.454552	failed
nSSRseq_NothofagusP_013	M01328:304:000000000-CR4WJ:1:2104:9931:10108	132	38	19	AG	TCTCTCTCTCTCTCTCTCTCTCTCTCTCTCTCTCTCTC	168	TCTTCCATCACTTCTTGATCTCACCtttCttttCTCACTACTAACTGAGaaaCTacacacacTTATATTACTtctctctctctctctctctctctctctctctctctctcttttCCTTCGTTCTCTTgggAATGttttGTTCCTAAGCTTGCAATCTAGACGGTGCCG	TCTTCCATCACTTCTTGATCTCACCT	CGGCACCGTCTAGATTGCAAGCTTA	61.488	65.313	F	292	TACATTATTACAtttttttATaaaaaaaGaaaaaaaaaaCCATCGGCCTAtttAAGTCTTCTTCCATCACTTCTTGATCTCACCtttCttttCTCACTACTAACTGAGaaaCTacacacacTTATATTACTtctctctctctctctctctctctctctctctctctctcttttCCTTCGTTCTCTTgggAATGttttGTTCCTAAGCTTGCAATCTAGACGGTGCCGTGAATaaaTTAGAGTACTAAGGTGAggggTAtttCTCtttAGCTCACTGCTCACATCAATATCGT	1	0.364583	1.5728	4.31398	failed
nSSRseq_NothofagusP_014	M01328:304:000000000-CR4WJ:1:2106:15911:7356	155	38	19	AG	GAGAGAGAGAGAGAGAGAGAGAGAGAGAGAGAGAGAGA	155	ACTGTCTCAGAATTCCACCATCTACTATccccAAGAATGTAACaaaaaaTGGTTGTcccTTAATAGaaaaTAAGATGAGaaaTgagagagagagagagagagagagagagagagagagagaGGaaaTCAATCACaaaGCTAATGGCATACATCGA	ACTGTCTCAGAATTCCACCATCTAC	TCGATGTATGCCATTAGCTTTGTGA	60.105	60.914	F	296	CTCTATTAAGATGAACATGGAATCaaaTTaaaaaaatttCCAATaaaGTCACTAATTGGAGaaaaGAtttAACTGTCTCAGAATTCCACCATCTACTATccccAAGAATGTAACaaaaaaTGGTTGTcccTTAATAGaaaaTAAGATGAGaaaTgagagagagagagagagagagagagagagagagagagaGGaaaTCAATCACaaaGCTAATGGCATACATCGAATAGATAtttttttACTAGAACACtttttaaaaCTcccaaaGCTGGTGTTAGACTTCTACAGTATTGACA	1	137.682	122.977	0.893196	FullLength	PS1	42	19	0.49456	0.03	no
nSSRseq_NothofagusP_015	M01328:304:000000000-CR4WJ:1:2116:28821:8444	66	57	19	AAG	TCTTCTTCTTCTTCTTCTTCTTCTTCTTCTTCTTCTTCTTCTTCTTCTTCTTCTTCT	128	GCCGACGACTGCCATGAGCTCCttttCTTCCTCGTCCTTGTCCTCGtcttcttcttcttcttcttcttcttcttcttcttcttcttcttcttcttcttcttcttttCTGTTGTGGAGGTgggAGTggg	GCCGACGACTGCCATGAGCTCCTTT	CCCACTCCCACCTCCACAACAGAA	69.168	66.178	F	177	CGCAGCTTGcccTCATCGCGCCGACGACTGCCATGAGCTCCttttCTTCCTCGTCCTTGTCCTCGtcttcttcttcttcttcttcttcttcttcttcttcttcttcttcttcttcttcttcttttCTGTTGTGGAGGTgggAGTggggTTgggACGGTGGAGGTtggtggtggGATG	1	415.823	155.5	0.373957	FullLength	PS1	22	15	0.08152	0.01	yes
nSSRseq_NothofagusP_016	M01328:304:000000000-CR4WJ:1:2118:6616:9701	117	38	19	AG	GAGAGAGAGAGAGAGAGAGAGAGAGAGAGAGAGAGAGA	155	TGAGAGGTGTTGCGATCATATACCaaaaCCTTAAgggATTCTTGTAAtttGcccaaaaaTTaaaaTCACaaaaaaTGACCaaaTgagagagagagagagagagagagagagagagagagagaCCGGATAAGGCAACCATGTCCTTGACagagagT	TGAGAGGTGTTGCGATCATATACCA	ACTCTCTGTCAAGGACATGGTTGCC	61.676	64.738	F	311	ATTAAgggAAGTCtttGATAtttCCTaaaaTATGAGAGGTGTTGCGATCATATACCaaaaCCTTAAgggATTCTTGTAAtttGcccaaaaaTTaaaaTCACaaaaaaTGACCaaaTgagagagagagagagagagagagagagagagagagagaCCGGATAAGGCAACCATGTCCTTGACagagagTCCtttATATTCGAAttttttAATGAGCTCACTAAgggTAGAAGTaggaggaggGAGAACACTATTGGCACCAGaaaaGCTGGCAttttCGGAATCTCTTCTTCCAAGTCTAACGTcccAACTAG	1	187.24	85.1347	0.454683	failed
nSSRseq_NothofagusP_017	M01328:304:000000000-CR4WJ:1:1110:20857:19150	58	36	18	AG	TCTCTCTCTCTCTCTCTCTCTCTCTCTCTCTCTCTC	140	TCAAtttCTTCTGTTCTGCATGTGCAAGGCTTGCATTtctctctctctctctctctctctctctctctctctcGTGTAtgtgtggggTgggTggggTggggTCAtttaaaatttACTGGTGACTTCtttAAGCCtttCGT	TCAATTTCTTCTGTTCTGCATGTGC	ACGAAAGGCTTAAAGAAGTCACCAGT	60.791	62.807	F	275	GTCTTGGTGCCGTCAttttGTCAAtttCTTCTGTTCTGCATGTGCAAGGCTTGCATTtctctctctctctctctctctctctctctctctctcGTGTAtgtgtggggTgggTggggTggggTCAtttaaaatttACTGGTGACTTCtttAAGCCtttCGTCTTAAGTGTGAAggggTTCAcccTTAGTATaaaCTTAgggTCCTGTATGTATCACTGTCTACAAGTTGCatatatGGTGaaaaCAACATGCTTGCTTGGCCATaaaTGTTCtttt	1	21.0938	34.3789	1.62981	failed
nSSRseq_NothofagusP_018	M01328:304:000000000-CR4WJ:1:1119:25156:10338	159	36	18	AG	GAGAGAGAGAGAGAGAGAGAGAGAGAGAGAGAGAGA	135	gggCTACGAGACGAAGAACGAGTACCagaagaagaagaAGCAGGAgggtttGTGAGTgagagagagagagagagagagagagagagagagagagggtttATCAGAggggtttCGACtttCGACTTCAGACTGCGT	GGGCTACGAGACGAAGAACGAGTACC	ACGCAGTCTGAAGTCGAAAGTCGA	66.277	64.309	F	343	TGTTACTCaaaTCCGACACCGATAGGCGAGATtatatatttAGAGaaaaaCaaaaaCACGAAGCGACGAATAATGTACCTGAACAACGCaaaaaGCtttATgggCTACGAGACGAAGAACGAGTACCagaagaagaagaAGCAGGAgggtttGTGAGTgagagagagagagagagagagagagagagagagagagggtttATCAGAggggtttCGACtttCGACTTCAGACTGCGTCTACTTCtttttttGTTCTTaaaaCAtttttttGATaaaaaaaGtttATGGACaaatttGcccccATAGCggggTAagagagCTgggCTGTAGTATGGATgggTCTG	1	365.312	109.716	0.300334	FullLength	PS2	28	23	0.07336	0.05	no
nSSRseq_NothofagusP_019	M01328:304:000000000-CR4WJ:1:2114:15121:14819	60	36	18	AG	TCTCTCTCTCTCTCTCTCTCTCTCTCTCTCTCTCTC	103	GACATGGtttCGTGTGAGAAGAGCTATGAAGGACATCTAtctctctctctctctctctctctctctctctctctctttCCTCGTCAGCAGGTGGCACTActct	GACATGGTTTCGTGTGAGAAGAGCT	AGAGTAGTGCCACCTGCTGACGAGG	63.242	67.739	F	129	TACTGGTAGCACGtatataAGACATGGtttCGTGTGAGAAGAGCTATGAAGGACATCTAtctctctctctctctctctctctctctctctctctctttCCTCGTCAGCAGGTGGCACTActctctctCA	1	177.359	174.633	0.984628	failed
nSSRseq_NothofagusP_020	M01328:304:000000000-CR4WJ:1:1105:17472:15484	250	34	17	AG	TCTCTCTCTCTCTCTCTCTCTCTCTCTCTCTCTC	137	cccACAtttCTCCACACTTCAGAGTTAgggtttttATCTtctctctctctctctctctctctctctctctctcAACCTTATCATaaaaaTCCTCTAATTGACCTCCaaaaCCTTCGCaaaTGGCTTCCTCCACAGCG	CCCACATTTCTCCACACTTCAGAGT	CGCTGTGGAGGAAGCCATTTGCGAA	62.721	68.128	F	357	ttttAtttttttCAATGAGTATGTCTGTGACTAAtttCTGaaaCaaaaCTCTTAagagagagagagagTGtttGTGttttttGttttGAtttttAGGAGTTGTTgggCtttAGTTGAGCTTCACtttGGtttCTCCGTAtttGAGTTCaaaGGCCACAGCAGGATTAGtttcccAACTGTAATTAcccaaaccccatatatAACTTCAAccccACAtttCTCCACACTTCAGAGTTAgggtttttATCTtctctctctctctctctctctctctctctctctcAACCTTATCATaaaaaTCCTCTAATTGACCTCCaaaaCCTTCGCaaaTGGCTTCCTCCACAGCGCaaaTCCACG	1	129.677	69.2227	0.533808	failed
nSSRseq_NothofagusP_021	M01328:304:000000000-CR4WJ:1:1105:17480:18990	104	34	17	AG	TCTCTCTCTCTCTCTCTCTCTCTCTCTCTCTCTC	173	GTGGCCTCTGCAAGCtttCCGGTGACGAAGATGATGGTCTGATCCTcccaaaCAttttctctctctctctctctctctctctctctctctcTGAGAttttGgagagagaAAGGTGGATATGGttttaaaaaaGAGAGGaaaaCTATGACGCgggAGTGACTGaaaGAAGAGCg	GTGGCCTCTGCAAGCTTTCCGGTGA	CGCTCTTCTTTCAGTCACTCCCGCG	69.359	67.6	F	336	AgggTACCATAGATGgagagaGGATCGTCtttgggAATCTTGGAAGGTGGCCTCTGCAAGCtttCCGGTGACGAAGATGATGGTCTGATCCTcccaaaCAttttctctctctctctctctctctctctctctctctcTGAGAttttGgagagagaAAGGTGGATATGGttttaaaaaaGAGAGGaaaaCTATGACGCgggAGTGACTGaaaGAAGAGCgggAATCGTACTCTAGACACTTCtttCTGCttttGACTCTACCAtttgggCCAATCACAGGAATCATTGGACTCtttttAAGTTCAGGCCAGGCCTTGtttCAGaaaCACATGttttt	1	375.771	96.9843	0.258094	FullLength	PS1	14	8	0.06793	0	yes
nSSRseq_NothofagusP_022	M01328:304:000000000-CR4WJ:1:1106:2093:15093	55	34	17	AG	GAGAGAGAGAGAGAGAGAGAGAGAGAGAGAGAGA	143	agagagaTGGTAGCTgggTTCCTTgaagaagaaAGAGaaaaaTATTaaaTATGgagagagagagagagagagagagagagagagagaATATTGTTGAGGCACGAAtttGGAGATTgggCCTCTGATAGCtttgggCCTCgggT	AGAGAGATGGTAGCTGGGTTCCTTGA	ACCCGAGGCCCAAAGCTATCAGAGG	64.688	67.918	F	216	gagagagaTGGTAGCTgggTTCCTTgaagaagaaAGAGaaaaaTATTaaaTATGgagagagagagagagagagagagagagagagagaATATTGTTGAGGCACGAAtttGGAGATTgggCCTCTGATAGCtttgggCCTCgggTTCtttGtttgggggAGTCAAGACCaaaTTCTTCAcccTTGGtttGGACCGAAGGAAGCTATGGCTTGCGAAG	1	215.031	117.955	0.548548	failed
nSSRseq_NothofagusP_023	M01328:304:000000000-CR4WJ:1:1108:19284:7515	26	34	17	AG	TCTCTCTCTCTCTCTCTCTCTCTCTCTCTCTCTC	126	TGACTCaaaGCAAGTATACCATGGAtctctctctctctctctctctctctctctctctcATTAATTATTACACTCTAACTTATTATCGATGTTAGTATTATAATGGAAGAcccTAtttCAGCGccc	TGACTCAAAGCAAGTATACCATGGA	GGGCGCTGAAATAGGGTCTTCCATTA	60.046	64.765	F	142	TGACTCaaaGCAAGTATACCATGGAtctctctctctctctctctctctctctctctctcATTAATTATTACACTCTAACTTATTATCGATGTTAGTATTATAATGGAAGAcccTAtttCAGCGcccccTTGGTCGCTTCAAC	1	357.297	153.324	0.429121	failed
nSSRseq_NothofagusP_024	M01328:304:000000000-CR4WJ:1:1108:23537:8001	93	34	17	AG	AGAGAGAGAGAGAGAGAGAGAGAGAGAGAGAGAG	163	tttGGCCATTAGGTTCCTGTAcccaaaaaaTGTATGATTCTTAACAATTCagagagagagagagagagagagagagagagagagACATACCTGAAGGTGTTGtttCaaaaTTGCTACACttttATCATTCTCGATCAAtttAgggCATCCATTACAAGAAggg	TTTGGCCATTAGGTTCCTGTACCCA	CCCTTCTTGTAATGGATGCCCTAAA	64.02	60.869	F	381	GCGaaattttCCATCCGaaaGTAGttttaaaaaaTGGATCtttttGGCCATTAGGTTCCTGTAcccaaaaaaTGTATGATTCTTAACAATTCagagagagagagagagagagagagagagagagagACATACCTGAAGGTGTTGtttCaaaaTTGCTACACttttATCATTCTCGATCAAtttAgggCATCCATTACAAGAAggggAATATaaaCAtttGCGCCtttGAcccAAtttAGATAtttGAAGGAAGTGTGGTAATGtttCTAGTGAAGTACAGTAATCAACatatatTTCTGGTAACTCaaaaGGTGATGTaaaCTCTGACAATGATGGAAGATCTGGCAATGATTGAAGCCTCTTGCAATGAGTCAAtttAAG	1	105.635	124.084	1.17464	failed
nSSRseq_NothofagusP_025	M01328:304:000000000-CR4WJ:1:1109:11467:16786	230	34	17	AG	CTCTCTCTCTCTCTCTCTCTCTCTCTCTCTCTCT	105	GCATgggCCAGaaaCCAACGATCTAtttActctctctctctctctctctctctctctctctctTAATtatatatttCTTCTCAATGTTCACATTCCTCCATTGGT	GCATGGGCCAGAAACCAACGATCTA	ACCAATGGAGGAATGTGAACATTGA	65.342	60.986	F	307	GAGAGCTCaaaCATGAtttCAAGTCCGAAtttGATTATgggCtttGCTTgggCCATGCTTAGCTCAGCCTGATATAAcccccTGCCTGATCTCatatatGTAGGCGTAACTCTAATAGTATTAGTTCtttGTTAtttATGCGACatatattttGTACACCTaaaaTAgggttttCACTGTCATAGttttAGCTCAGACAGGCATgggCCAGaaaCCAACGATCTAtttActctctctctctctctctctctctctctctctctTAATtatatatttCTTCTCAATGTTCACATTCCTCCATTGGTAG	1	145.474	89.9158	0.618089	failed
nSSRseq_NothofagusP_026	M01328:304:000000000-CR4WJ:1:1110:5373:21540	49	34	17	AG	CTCTCTCTCTCTCTCTCTCTCTCTCTCTCTCTCT	165	tCAAGCCaaaGtttCATGtttCTCGACctctctctctctctctctctctctctctctctctAGCTAGCTTGTTCCTATCTTACACaaaCCACCTCGGACTAAGAATGGTGtttGAGGAGCTTATAATTCGAAGCTATGATgggCaaaCAGATAGAGCTCGAGTGG	TCAAGCCAAAGTTTCATGTTTCTCG	CCACTCGAGCTCTATCTGTTTGCCCA	60.733	66.322	F	315	ATGATGATCATTATGaaaatttCAAGCCaaaGtttCATGtttCTCGACctctctctctctctctctctctctctctctctctAGCTAGCTTGTTCCTATCTTACACaaaCCACCTCGGACTAAGAATGGTGtttGAGGAGCTTATAATTCGAAGCTATGATgggCaaaCAGATAGAGCTCGAGTGGAAGATCTCGAGCGAAGATGTGAGGTAgggCCATCAGAACAAGTAtttCTCTTCACAGACACTATgggTGAccccAtttGTAGAATTCGaaaCAGTCCGATGTACAAGATGCTGGTACGCtatatatttt	1	207.266	110.073	0.531071	failed
nSSRseq_NothofagusP_027	M01328:304:000000000-CR4WJ:1:1112:12617:3630	41	34	17	AG	AGAGAGAGAGAGAGAGAGAGAGAGAGAGAGAGAG	102	TCCGGCAAGCaaaCAGAgggTaaaGCAAGCCACagagagagagagagagagagagagagagagagagGCGaaaGGACGTACCAGTTCCACCATCGCCGACGA	TCCGGCAAGCAAACAGAGGGTAAAGC	TCGTCGGCGATGGTGGAACTGGTAC	67.62	68.409	F	182	GTTGAATTCCGGCAAGCaaaCAGAgggTaaaGCAAGCCACagagagagagagagagagagagagagagagagagGCGaaaGGACGTACCAGTTCCACCATCGCCGACGATTACGAGCTTaaaGTTAgggTAATCCACAGTCTGCTGAGTCGGAAGAGCCTATACAGAGAAGAACAATGACAC	1	470.995	116.165	0.246637	RepeatFocused	PS2	29	19	0.06793	0.03	yes
nSSRseq_NothofagusP_028	M01328:304:000000000-CR4WJ:1:1119:8279:11181	72	34	17	AG	TCTCTCTCTCTCTCTCTCTCTCTCTCTCTCTCTC	163	ttCCAGTTCGTCTTCTTGCTCGAGaaaaCGATGCCGCCACAtctctctctctctctctctctctctctctctctcTGTGCggggCTTGTTGACTCTTGttttGCCATGGATGAAGATCTGTGCTCCAGATCTGaaaGTAGCCATGTCCAAGATGTCATCGCCA	TTCCAGTTCGTCTTCTTGCTCGAGA	TGGCGATGACATCTTGGACATGGCT	63.944	66.6	F	215	tttCAtttAACCaaaTaaaaaaaaaCTCAtttCCAGTTCGTCTTCTTGCTCGAGaaaaCGATGCCGCCACAtctctctctctctctctctctctctctctctctcTGTGCggggCTTGTTGACTCTTGttttGCCATGGATGAAGATCTGTGCTCCAGATCTGaaaGTAGCCATGTCCAAGATGTCATCGCCATAcccGACTCGTATTCCGCACC	1	423.026	108.384	0.256211	RepeatFocused	PS1	9	8	0.08695	0.1	no
nSSRseq_NothofagusP_029	M01328:304:000000000-CR4WJ:1:2108:8767:6566	81	34	17	AC	ACACACACACACACACACACACACACACACACAC	163	aGAGCAAGATaaaGTAGCTCGCATCAGAAtttAGAGTTCACTCtttCtttATAacacacacacacacacacacacacacacacacacATACatatatatACTTCTGTTAGGTaaaaaGaaaaGtttAATGCAGTATTCACATCCTTAACGTGATACTGCAACA	AGAGCAAGATAAAGTAGCTCGCATCA	TGTTGCAGTATCACGTTAAGGATGT	62.349	60.799	F	194	TTCATATGCaaaTGTCAACCTGTTaaaaGAGCAAGATaaaGTAGCTCGCATCAGAAtttAGAGTTCACTCtttCtttATAacacacacacacacacacacacacacacacacacATACatatatatACTTCTGTTAGGTaaaaaGaaaaGtttAATGCAGTATTCACATCCTTAACGTGATACTGCAACATCTC	1	159.734	53.8956	0.337408	FullLength	PS1	18	11	0.16847	0.01	yes
nSSRseq_NothofagusP_030	M01328:304:000000000-CR4WJ:1:2109:20683:21713	68	34	17	AG	AGAGAGAGAGAGAGAGAGAGAGAGAGAGAGAGAG	173	AAGCCACAATGCTgggTTCaaaTGTAGTTAGCTCaaaTTAGCATGtttGTGTGCCTaaaagagagagagagagagagagagagagagagagagaaaaTAttttGCAGTTaaaTAGTaaaGaaaaGATTGACAGCTTAATATGTTCTCaaaGCAACATAGTGGTTCCAATTGCA	AAGCCACAATGCTGGGTTCAAATGT	TGCAATTGGAACCACTATGTTGCTT	64.185	61.966	F	223	AGTGCATTAAGCCACAATGCTgggTTCaaaTGTAGTTAGCTCaaaTTAGCATGtttGTGTGCCTaaaagagagagagagagagagagagagagagagagagaaaaTAttttGCAGTTaaaTAGTaaaGaaaaGATTGACAGCTTAATATGTTCTCaaaGCAACATAGTGGTTCCAATTGCATATAATTCCAAGCATACAATACAAggggCAATGGAGAGGAAC	1	60.8021	58.9243	0.969117	failed
nSSRseq_NothofagusP_031	M01328:304:000000000-CR4WJ:1:2114:20194:21052	162	34	17	AG	GAGAGAGAGAGAGAGAGAGAGAGAGAGAGAGAGA	176	TGGTgggTTCtttCACaaaCTTGtttCttttttGGCTTgagagagagagagagagagagagagagagagagaCCATACTTGTCAATTGTTCCttttCATATTCTACAGTTGTGTAAGTTATCCTGACATGTTATTCTTGCAGAGGTTGTTCTTaaaGACTAcccGcacacaAGCAC	TGGTGGGTTCTTTCACAAACTTGTT	GTGCTTGTGTGCGGGTAGTCTTTAA	61.74	63.69	F	299	AGGTTATGATCAGTaaaCTCTTATCATATTGAACATGGTCAATCGCTTGTAATCCTTGaagaaagaaagaAAGCTAGTAAttttGaaaTCtttCTACTCATTCTAACAGaaaaGCTAACAATATGGTgggTTCtttCACaaaCTTGtttCttttttGGCTTgagagagagagagagagagagagagagagagagaCCATACTTGTCAATTGTTCCttttCATATTCTACAGTTGTGTAAGTTATCCTGACATGTTATTCTTGCAGAGGTTGTTCTTaaaGACTAcccGcacacaAGCAC	1	68.1615	46.7682	0.686139	failed
nSSRseq_NothofagusP_032	M01328:304:000000000-CR4WJ:1:2118:16199:16819	70	34	17	AG	CTCTCTCTCTCTCTCTCTCTCTCTCTCTCTCTCT	125	TGaaaCATAGTAtttCTGCCGCTCATtatataATGActctctctctctctctctctctctctctctctctTGTGCATTATGCAGGAATCTTCTGACttttAGGTCACAcccTTAGGaaaCGTCGG	TGAAACATAGTATTTCTGCCGCTCA	CCGACGTTTCCTAAGGGTGTGACC	60.856	65.159	F	158	TCTGATCTCAGCACTTAGGTGTTATATTAACATTGaaaCATAGTAtttCTGCCGCTCATtatataATGActctctctctctctctctctctctctctctctctTGTGCATTATGCAGGAATCTTCTGACttttAGGTCACAcccTTAGGaaaCGTCGG	1	328.651	111.105	0.338064	RepeatFocused	PS1	21	21	0.08695	0.11	no
nSSRseq_NothofagusP_033	M01328:304:000000000-CR4WJ:1:2118:5738:9025	90	34	17	AG	AGAGAGAGAGAGAGAGAGAGAGAGAGAGAGAGAG	150	AGACgggTGAGAGTTGAGACCGTGAGACTGACTGTGAGAGTGAAGTgagagaTCTATagagagagagagagagagagagagagagagagagGAGATGGAGAAGAATTACCTGCTGTTaaaTTAATGCTGCaaaGAagagagAAGAGAAGG	AGACGGGTGAGAGTTGAGACCGTGA	CCTTCTCTTCTCTCTTCTTTGCAGCA	66.916	62.903	F	194	GGaaaGAATgagagagaTCAGgagagagagaAAGACgggTGAGAGTTGAGACCGTGAGACTGACTGTGAGAGTGAAGTgagagaTCTATagagagagagagagagagagagagagagagagagGAGATGGAGAAGAATTACCTGCTGTTaaaTTAATGCTGCaaaGAagagagAAGAGAAGGAtttGAAGTATG	1	121.328	196.475	1.61937	failed
nSSRseq_NothofagusP_034	M01328:304:000000000-CR4WJ:1:1105:21636:17925	81	32	16	AG	AGAGAGAGAGAGAGAGAGAGAGAGAGAGAGAG	126	tTGGTGACCATGATCGTCGGCCTGTGCTCCAttttGCTTACAACATgggCTCagagagTCAGAAagagagagagagagagagagagagagagagagACGCAGTCGTGCAGCgagagaATTGtttCA	TTGGTGACCATGATCGTCGGCCTGT	TGAAACAATTCTCTCGCTGCACGACT	68.234	65.211	F	287	GTCGATTCcgtcgtcgtTGGTGACCATGATCGTCGGCCTGTGCTCCAttttGCTTACAACATgggCTCagagagTCAGAAagagagagagagagagagagagagagagagagACGCAGTCGTGCAGCgagagaATTGtttCAGAGTgagagagaAAGAGGAAgggggAgggAAtttgggAATAGTTgggaaaTGaaaTAACGGAggggtttAGAACCAATTAAGAATgggCGCGttttGCGTACGCTGACCAATCTATGTTAATGCTGaaaggggAATACAttttAC	1	8.36979	9.21834	1.10138	failed
nSSRseq_NothofagusP_035	M01328:304:000000000-CR4WJ:1:1112:11436:10479	68	32	16	AG	TCTCTCTCTCTCTCTCTCTCTCTCTCTCTCTC	122	AGACCTACCACAATCTCGTGTcccACGACGCCACCTCAAcccTCACAGCACATGCAtctctctctctctctctctctctctctctctcaaaTCCGACtttGAcccTCTCAGCTCGGTGGTCG	AGACCTACCACAATCTCGTGTCCCAC	CGACCACCGAGCTGAGAGGGTCAAA	65.802	68.156	F	135	CAAtttttATCAGACCTACCACAATCTCGTGTcccACGACGCCACCTCAAcccTCACAGCACATGCAtctctctctctctctctctctctctctctctcaaaTCCGACtttGAcccTCTCAGCTCGGTGGTCGAT	1	247.375	152.639	0.617035	RepeatFocused	PS1	17	13	0.19021	0.09	no
nSSRseq_NothofagusP_036	M01328:304:000000000-CR4WJ:1:1113:19963:12920	142	32	16	AG	AGAGAGAGAGAGAGAGAGAGAGAGAGAGAGAG	105	acacacAAGCTAGTTCACATAGCGTAGCAGTACagagagagagagagagagagagagagagagagAATGTTCAAGAAGGCAGTGGAGGCCAAGTCACACCAGAGG	ACACACAAGCTAGTTCACATAGCGT	CCTCTGGTGTGACTTGGCCTCCACT	62.743	67.977	F	365	TTATTATTCCAAGTTAACCGACCAATcccTAAGGAGACAttttACCACAtttttcccGaaaCTTGTATCCaaaaaCGaaaaaTCaaaaaccccTACAGAATAATAGAGacacacAAGCTAGTTCACATAGCGTAGCAGTACagagagagagagagagagagagagagagagagAATGTTCAAGAAGGCAGTGGAGGCCAAGTCACACCAGAGGCtttCAggggCAGACAGGAAGAAGCTTaaaCGAAcccTCaaaGAACGtttCTCAAGAGACTCTGATGCCTAtttCGACGCtttGCTTCCTcccAAGGTcccccTCCTTCGATTCtttttCATTCTCTGATTCAtttaaaTGAAGTGtttGCC	1	379.312	128.381	0.338456	RepeatFocused	PS2	29	21	0.06114	0.08	no
nSSRseq_NothofagusP_037	M01328:304:000000000-CR4WJ:1:1113:5133:11574	112	32	16	AG	AGAGAGAGAGAGAGAGAGAGAGAGAGAGAGAG	106	AAGAcccATGATCAGGTGCCACTCttttGTGAAGATTCTACATCTCagagagagagagagagagagagagagagagaggggAGATGGTAAGCTCCTCCAGTTAttt	AAGACCCATGATCAGGTGCCACTCT	AAATAACTGGAGGAGCTTACCATCTC	65.596	60.409	F	243	CAccccTACaaaTCaaaaGACCATATTAtttttCTAATGTCTGAAttttATCTCaaattttATTCAAGAcccATGATCAGGTGCCACTCttttGTGAAGATTCTACATCTCagagagagagagagagagagagagagagagaggggAGATGGTAAGCTCCTCCAGTTAtttAATTGTTCAtttGATAAGTGTTATGATTGAATCAGaaaaGTGATTATTGATTGCTaaaTTAGTGAATCTGAC	1	625.729	167.51	0.267703	FullLength	PS1	28	13	0.05978	0.03	yes
nSSRseq_NothofagusP_038	M01328:304:000000000-CR4WJ:1:1116:28757:13337	84	32	16	AG	AGAGAGAGAGAGAGAGAGAGAGAGAGAGAGAG	109	tgggATGaaaCGATGCCAtttCAGAGGaaaaaaatttagagagagagagagagagagagagagagagagATGTTGTTGccccaaaGAgggAATGGATCGACCTTGCTGG	TGGGATGAAACGATGCCATTTCAGA	CCAGCAAGGTCGATCCATTCCCTCT	63.071	66.159	F	203	gggAttttttCaaaaCGCATGaaaTGGACCaaaaTTGCGGTCGttttgggATGaaaCGATGCCAtttCAGAGGaaaaaaatttagagagagagagagagagagagagagagagagATGTTGTTGccccaaaGAgggAATGGATCGACCTTGCTGGTGGACCTGGTGATGCGGCGTCGTCTGGAgggCTCGGCCTTGACGGCTG	1	366.828	112.76	0.307392	failed
nSSRseq_NothofagusP_039	M01328:304:000000000-CR4WJ:1:1117:16121:12810	110	32	16	AG	CTCTCTCTCTCTCTCTCTCTCTCTCTCTCTCT	145	GCTCGaaaGCGGCCATAGCaaaTCCTACTTCTCCTGTGAGCctctctctctctctctctctctctctctctctGttttGTGTCttttGTAATTAgggttttAATACAGAttttCTTGTaaaGTGtttGGTCTGAGCTAATACCGA	GCTCGAAAGCGGCCATAGCAAATCC	TCGGTATTAGCTCAGACCAAACACT	66.827	61.792	F	328	gggAGAGGATCAAGTCCaaaacccTAATAGCCGACTCATAAGCATCACAAGTTCACAACAAGACTCAAGCTCGaaaGCGGCCATAGCaaaTCCTACTTCTCCTGTGAGCctctctctctctctctctctctctctctctctGttttGTGTCttttGTAATTAgggttttAATACAGAttttCTTGTaaaGTGtttGGTCTGAGCTAATACCGAtttGCTTGTTGTGaaaaTaaaTTATCAGAAGGTAAGAGaaaaaTGGCGGTGCCGTTGCTGACGAAGAAGATCGTGaaaaaGCgggTCAAGCAGTTCAAGAGGccccAGAGCGACC	1	167.036	94.7286	0.567113	failed
nSSRseq_NothofagusP_040	M01328:304:000000000-CR4WJ:1:2106:18839:17075	90	32	16	AG	TCTCTCTCTCTCTCTCTCTCTCTCTCTCTCTC	116	TTGAGCATTCCAGAATTGGCAGGCAATTtctctctctctctctctctctctctctctctcttttGGCAATTGTAtttCTAtttCTCTAttttcccATCtttGAGGCCAATGGTCCT	TTGAGCATTCCAGAATTGGCAGGCA	AGGACCATTGGCCTCAAAGATGGGA	65.522	65.876	F	183	ttttGATgggATGTTACGAGTATgggATCTTACAAGTTATAGCAGGATCTGTACTCATACATTGAGCATTCCAGAATTGGCAGGCAATTtctctctctctctctctctctctctctctctcttttGGCAATTGTAtttCTAtttCTCTAttttcccATCtttGAGGCCAATGGTCCTTGGAGG	1	590.401	200.962	0.340382	FullLength	PS2	22	21	0.06657	0.04	no
nSSRseq_NothofagusP_041	M01328:304:000000000-CR4WJ:1:2115:16571:20976	85	30	15	AG	GAGAGAGAGAGAGAGAGAGAGAGAGAGAGA	102	GAGACTTGGCCTCTCAACAATCACGgagagagagagagagagagagagagagagaTGCTTAGAGTATTAGCGAGAAGAGCAGCTTCAGCCTCATCGAATTCA	GAGACTTGGCCTCTCAACAATCACG	TGAATTCGATGAGGCTGAAGCTGCT	63.785	64.831	A	299	TTACAGATAAGCGCTTACACCTGCGCTTAGCTcccGGCGACAATaaaGaaaGCCAAGAAGAGACTTGGCCTCTCAACAATCACGgagagagagagagagagagagagagagagaTGCTTAGAGTATTAGCGAGAAGAGCAGCTTCAGCCTCATCGAATTCATGGAGACCTCAcccAATTCAGCTTCTCaaaaGAAgggACTTCAGtttgggAGTCCTccccGACGGCGTCGACCGGAGCTCCGACTCATTCGCTCGGAACTCCACGGCCATGGAgggCCTCATCTCTGACCTCCAATCC	1	554.526	201.717	0.363764	FullLength	PS2	34	22	0.06521	0.07	no
nSSRseq_NothofagusP_042	M01328:304:000000000-CR4WJ:1:2116:14000:8903	103	42	14	AAG	TTCTTCTTCTTCTTCTTCTTCTTCTTCTTCTTCTTCTTCTTC	167	GGTATGAcccATGAcccATCGTCCaaaTTGTTACATgggttttttttCCTTttcttcttcttcttcttcttcttcttcttcttcttcttcttcTCTCttttaaattttATTCCttttATTAtttttATCatatatTTCAACAgggtttATCACTGACTTGTAGACGA	GGTATGACCCATGACCCATCGTCCA	TCGTCTACAAGTCAGTGATAAACCCT	65.934	61.474	F	376	tttttACTCTCAGTAATATGGCATGACATAGTGACtttttAACATAGAAGAGGTATGAcccATGAcccATCGTCCaaaTTGTTACATgggttttttttCCTTttcttcttcttcttcttcttcttcttcttcttcttcttcttcTCTCttttaaattttATTCCttttATTAtttttATCatatatTTCAACAgggtttATCACTGACTTGTAGACGAATAGACAAGGaaaaTTCTCGATGGCGCTTCGtttCGAGGTACGGCtttAtttCTGGCCGCCACAttttAGTTACCTCATTCACATTCTAAGtttttGCAGacacacGAacacacacgcgcgcAtttttCAACCATGTGtttGAttttATAAccccTCT	1	116.708	57.0287	0.488643	FullLength	PS1	24	15	0.34646	0.08	no
nSSRseq_NothofagusP_043	M01328:304:000000000-CR4WJ:1:2106:3939:12877	193	36	12	AAG	AAGAAGAAGAAGAAGAAGAAGAAGAAGAAGAAGAAG	126	cccGAATGAAcccATCAcccaaaCCGTTCGaaaaCaaaaaGaaaaaCTCAGTTCCTcccTCCATaagaagaagaagaagaagaagaagaagaagaagaagaaaGAGGAGAAGGACaaaCCAGGaaa	CCCGAATGAACCCATCACCCAAACCG	TTTCCTGGTTTGTCCTTCTCCTCTT	67.935	61.88	F	288	GACCGCTTCTTCCTCCTCATCTGCaaaTGaaaCaaaTGAATGTAACATTATCCAATCAAGaaaGCTAACTGtttGTTACAATGCtttGATATCTGGCTATACGTTaaatttGaaattttATGaaaaTAcccGAATGAAcccATCAcccaaaCCGTTCGaaaaCaaaaaGaaaaaCTCAGTTCCTcccTCCATaagaagaagaagaagaagaagaagaagaagaagaagaaaGAGGAGAAGGACaaaCCAGGaaaaaaaTaaaaaTGGAAGAACGtttGaaaaTTcccA	1	571.349	151.829	0.265739	FullLength	PS1	12	11	0.0625	0	yes
nSSRseq_NothofagusP_044	M01328:304:000000000-CR4WJ:1:2119:25764:6012	266	36	12	AAG	TTCTTCTTCTTCTTCTTCTTCTTCTTCTTCTTCTTC	144	AGATTGTCATCAAGCTCTGTATccccTGttttttAGAtttttATAtttCAGTATTGgagagaCAGAATGATAATGACCAttcttcttcttcttcttcttcttcttcttcttcttcTGGAACAGaaaGAGATCATGGAGaaaGCA	AGATTGTCATCAAGCTCTGTATCCC	TGCTTTCTCCATGATCTCTTTCTGT	60.454	60.28	F	481	CttttGGCTTCAGCAAGTGTACTGGtttttCATGACTGttttAttttGAATTaaaaTCAGGAgggTCCTgggATGATCACAACAATAATCCAGGTAAGCATCCaaaTGTGTTCAtgtgtgGAACTGTTGCATATACAAGGACAtttGAATAGATAAGTCAGaaaCCttttCTAGaaaGTGAACTGTAGATTGTCATCAAGCTCTGTATccccTGttttttAGAtttttATAtttCAGTATTGgagagaCAGAATGATAATGACCAttcttcttcttcttcttcttcttcttcttcttcttcTGGAACAGaaaGAGATCATGGAGaaaGCAATTCTAGAAGGATACTCCTTaaaTATccccATATGaaaGGTGGAGTCCTCAAGTCCttttCCGTGCCAA…	1	21.4688	43.682	2.03468	failed
nSSRseq_NothofagusP_045	M01328:304:000000000-CR4WJ:1:1108:12787:8884	308	30	10	AAG	TTCTTCTTCTTCTTCTTCTTCTTCTTCTTC	138	CCTTCtttCCACCGAtttCGTgggCTGAttttCTCATTCTttcttcttcttcttcttcttcttcttcttcttttttatatttatatttatatttATATaaaaaaaCAtttACACATTACACATGTGCTTGGTTGACCA	CCTTCTTTCCACCGATTTCGTGGGC	TGGTCAACCAAGCACATGTGTAATGT	66.225	63.535	F	446	GaaaaaTTGAAGGAGAggggCttttCTGAtttCTcccTTGTCTCCttttCCtttATCACGTTGGATCTATAATGAcccAACAGATTACtttGttttGtttAttttGtttttGtttttttAACATCTCtttAATTGAATGGCTCTTGATCAATATCATACTAtttGATCTAAgggCCACTAACttttATTGGAtttATaaaaTaaaatttGATTAACCTTGTCATTGATTGTACTTGCCATAGATGACCaaaaTGGCATCtttCTTCTCCTTCtttCCACCGAtttCGTgggCTGAttttCTCATTCTttcttcttcttcttcttcttcttcttcttcttttttatatttatatttatatttATATaaaaaaaCAtttACACATTACACATGTGCTTGGT…	1	452.823	153.043	0.337975	FullLength	PS2	10	7	0.07065	0.02	yes
nSSRseq_NothofagusP_046	M01328:304:000000000-CR4WJ:1:1109:13189:12094	85	30	10	AAC	CAACAACAACAACAACAACAACAACAACAA	157	cccATGGCTTCTCTTCtttCCttttCTCTcccaaaaCCaaaCATAGTaaaaGCTTCTTCAGCATCTCCTGcaacaacaacaacaacaacaacaacaacaatttCCATTCCagagagTCTTGATGAGAAGtttGGCCGTaaaGGCATCaaaTTCTTGG	CCCATGGCTTCTCTTCTTTCCTTT	CCAAGAATTTGATGCCTTTACGGCCA	61.056	64.392	F	232	tttCtttCTTCTcccccATGGCTTCTCTTCtttCCttttCTCTcccaaaaCCaaaCATAGTaaaaGCTTCTTCAGCATCTCCTGcaacaacaacaacaacaacaacaacaacaatttCCATTCCagagagTCTTGATGAGAAGtttGGCCGTaaaGGCATCaaaTTCTTGGAGTCTGATAACATTCCAATAGCAGAACTGACAGTAAGaaaTGGTAGCTCCGTAAGACTTAG	1	31.4167	26.0797	0.830123	failed
nSSRseq_NothofagusP_047	M01328:304:000000000-CR4WJ:1:1114:4496:9622	62	30	10	AAG	TCTTCTTCTTCTTCTTCTTCTTCTTCTTCT	116	GGCAacacacTTATCAATCCAATTCCAATaaaaaaaGAATATTGtttATGAAGtcttcttcttcttcttcttcttcttcttctTAGaaaaGTCAACTGTCTcccTATCCTcacaca	GGCAACACACTTATCAATCCAATTCC	TGTGTGAGGATAGGGAGACAGTTGA	61.121	62.756	F	300	CaaaCAATGGCAacacacTTATCAATCCAATTCCAATaaaaaaaGAATATTGtttATGAAGtcttcttcttcttcttcttcttcttcttctTAGaaaaGTCAACTGTCTcccTATCCTcacacatttACTTaaaCTAGGTTGACACTTGACAGATAtttttCTCCACCTGtttttCTGCTAAGaaatttAAGTAATTaaaaattttGAGCCGTAGGTTAGAACCACCAtttgggAAcccAggggACTaaaaTCCAATTCAGtttACTGaaaCaaaaTTGttttGGCTTaaaTGAGTTAAT	1	333.62	127.633	0.382571	RepeatFocused	PS1	8	7	0.125	0.09	no
nSSRseq_NothofagusP_048	M01328:304:000000000-CR4WJ:1:1117:18678:11931	96	30	10	AAG	AGAAGAAGAAGAAGAAGAAGAAGAAGAAGA	153	GAAGGAAGACACCTCATcccTcccaaaTAGATGTAAtttggggAAGAGGTGGAAGaaaGGAAGAACAAGCATACCaaaaGAACTCCTATaaaaGGagaagaagaagaagaagaagaagaagaagaCAGCAACACCGaaaTACACTAAGCAACC	GAAGGAAGACACCTCATCCCTCCCA	GGTTGCTTAGTGTATTTCGGTGTTGC	65.354	63.163	F	280	GAAGGAAGACACCTCATcccTcccaaaTAGATGTAAtttggggAAGAGGTGGAAGaaaGGAAGAACAAGCATACCaaaaGAACTCCTATaaaaGGagaagaagaagaagaagaagaagaagaagaCAGCAACACCGaaaTACACTAAGCAACCATAGTATACTCAGAAGAATAGCACTACTCAGCTCATCTTcccccGTTaaaTCTcccTCCACACCATACCACCATCTTGTCATCTCCTAGTCAACACaaaCAGTAGCACTGGAGCaaaTAGTCTAATG	1	584.224	120.732	0.206654	FullLength	PS1	8	7	0.09103	0	yes
nSSRseq_NothofagusP_049	M01328:304:000000000-CR4WJ:1:2113:18421:21650	63	30	10	AAG	CTTCTTCTTCTTCTTCTTCTTCTTCTTCTT	132	CACGCGAACTCTGGAGCCTAAGCCACAGACTAAGCGaaaaaCCcttcttcttcttcttcttcttcttcttcttCACAGGAGATTATTAGTCATGGCTGTCTATTAtttCACCTCCTCGATTAGAACTTGCCt	CACGCGAACTCTGGAGCCTAAGCCA	AGGCAAGTTCTAATCGAGGAGGTGA	68.662	63.323	F	184	ACttttttAACTATaaaTACACGCGAACTCTGGAGCCTAAGCCACAGACTAAGCGaaaaaCCcttcttcttcttcttcttcttcttcttcttCACAGGAGATTATTAGTCATGGCTGTCTATTAtttCACCTCCTCGATTAGAACTTGCCttttAttttCACTTCTTGTTGGCATGGCCTCCGC	1	523.141	144.982	0.277138	failed
nSSRseq_NothofagusP_050	M01328:304:000000000-CR4WJ:1:2115:18652:15528	210	30	10	AAG	GAAGAAGAAGAAGAAGAAGAAGAAGAAGAA	179	GCATGCACAATTGAGaaaGAcccATTATTGGTTCtttCAttttGTACAGAtttCTTGtttGTTAtgtgtgtgaaaGTAGGTACATAAGAAGTagaagaagaGgaagaagaaGATGTTGATGTTgaagaagaagaagaagaagaagaagaagaagggTCCAATGAGTAAGTAGTGaaaCG	GCATGCACAATTGAGAAAGACCCAT	CGTTTCACTACTTACTCATTGGACCC	62.581	61.557	F	353	TAGaaaTCGAAtttGATcccATCTTCaaaGAATTCTGAGCGTTGGCCttttttAtcttcttctCaaaTGGATTGGAatcatcatcAGCATGCACAATTGAGaaaGAcccATTATTGGTTCtttCAttttGTACAGAtttCTTGtttGTTAtgtgtgtgaaaGTAGGTACATAAGAAGTagaagaagaGgaagaagaaGATGTTGATGTTgaagaagaagaagaagaagaagaagaagaagggTCCAATGAGTAAGTAGTGaaaCGAGATAGtttACtgtgtgGGTTgggAATGGAGGagaagaagaGGAACATGGAGGAgggATTATAAGATGaaaaaTTGGATCTAGTAGTT	1	310.01	108.277	0.34927	FullLength	PS2	24	17	0.09646	0	yes
nSSRseq_NothofagusP_051	M01328:304:000000000-CR4WJ:1:2117:20764:16079	132	30	10	ATC	TGATGATGATGATGATGATGATGATGATGA	174	TGAAGACGGTGAGTATGCACATggggTtgatgatgatgatgatgatgatgatgatgaTAttttGATGTATGaaaaTAGCATGGttttGATGTaaaaGCCTTCTGAtttGGCACATAGCTACCGAACTTAATTACTTCGTAGATGAAGATACCTCCtttGAACGCAATGTGAGCA	TGAAGACGGTGAGTATGCACATGGG	TGCTCACATTGCGTTCAAAGGAGGT	64.812	65.4	F	351	CCAGACAAGCCGAGCTCtttttCtttttcccTTcccAATCTCCACtttttttCtttCAGAtttCCACTaaaaaGaaaaaTAGTGtttGGaaaaaGATTACGAGATGAAGACGGTGAGTATGCACATggggTtgatgatgatgatgatgatgatgatgatgaTAttttGATGTATGaaaaTAGCATGGttttGATGTaaaaGCCTTCTGAtttGGCACATAGCTACCGAACTTAATTACTTCGTAGATGAAGATACCTCCtttGAACGCAATGTGAGCAAGTCCTTGTCCGACTATATGttttATCTTCTATCCATCTGcccaaaTATGCTGcccGAAgggACTGACGAGGC	1	47.3698	135.875	2.86838	failed
nSSRseq_NothofagusP_052	M01328:304:000000000-CR4WJ:1:1115:22812:18167	115	27	9	AAG	TTCTTCTTCTTCTTCTTCTTCTTCTTC	161	ACGGTGTATGTCTTATGGAcccaaaaaaaaaCATATGGTTaaaTcccTAGtttGTCTTACTAGCCTGTAGTCATATGttcttcttcttcttcttcttcttcttcTCTACGCACATACTTGCCAACTTGGACATATTcccACGTTCtttAGCACCTTGCCGT	ACGGTGTATGTCTTATGGACCCAAA	ACGGCAAGGTGCTAAAGAACGTGGG	62.038	67.607	F	332	GTCCACTTCaaaaTTATGTTAACTATaaaaGGCTTATACGGTGTATGTCTTATGGAcccaaaaaaaaaCATATGGTTaaaTcccTAGtttGTCTTACTAGCCTGTAGTCATATGttcttcttcttcttcttcttcttcttcTCTACGCACATACTTGCCAACTTGGACATATTcccACGTTCtttAGCACCTTGCCGTTAACCAACAGACTAtttttCTTCaaaaaaaaTaaaaaTTCAATCATTGTGCCTGTCAACTAGTTCAGTTAATaaaGTCTATAGTTGTCGTATAAGAGACTTGAAtttCGATCCTGCTTACACCAAGaaaTGAAG	1	231.005	57.2035	0.247628	FullLength	PS2	11	9	0.07065	0	yes
nSSRseq_NothofagusP_053	M01328:304:000000000-CR4WJ:1:1116:3286:7864	85	27	9	AAG	TTCTTCTTCTTCTTCTTCTTCTTCTTC	171	TCCGCTCTGGATATGCTGTACAGGCAtttGAGGTTCGtttCTATttcttcttcttcttcttcttcttcttcttttGCtttGGtttcccGGtttGAGTGGaaaaaGGAATTCTAAtttGGTTCtttGGtttCCTAGaaaTAACaaaTGTTGGaaaTTGtttGtttgggTccc	TCCGCTCTGGATATGCTGTACAGGC	GGGACCCAAACAAACAATTTCCAACA	66.193	62.977	F	276	GGtttGGATGACCTGAGTCTCGAATTGGCCGCTTCACTGCTCCGCTCTGGATATGCTGTACAGGCAtttGAGGTTCGtttCTATttcttcttcttcttcttcttcttcttcttttGCtttGGtttcccGGtttGAGTGGaaaaaGGAATTCTAAtttGGTTCtttGGtttCCTAGaaaTAACaaaTGTTGGaaaTTGtttGtttgggTccccTTGATAtgtgtgTTCTCCATAttttCAGTCtttttttATGTGaaaCATGATTCTgggAttttGT	1	112.573	61.7333	0.548385	FullLength	PS1	20	14	0.28125	0	yes
nSSRseq_NothofagusP_054	M01328:304:000000000-CR4WJ:1:1118:18981:19901	62	27	9	AAG	TTCTTCTTCTTCTTCTTCTTCTTCTTC	161	ACCGATcccATCCATATTAACATGACATGTCaaaaTTGCGACaaaaaGAgggaaaGTGGTttcttcttcttcttcttcttcttcttctttGtttAGATGAATGAAGATTGAAGAAGTTAttttGTATTACTAGCTAGtttCaagaagaagCTAGGAGGAGA	ACCGATCCCATCCATATTAACATGAC	TCTCCTCCTAGCTTCTTCTTGAAACT	60.801	61.205	F	238	AACCGATcccATCCATATTAACATGACATGTCaaaaTTGCGACaaaaaGAgggaaaGTGGTttcttcttcttcttcttcttcttcttctttGtttAGATGAATGAAGATTGAAGAAGTTAttttGTATTACTAGCTAGtttCaagaagaagCTAGGAGGAGAAGaaaaTGACttttttaaaaattttGATTGGATAGATAAGaaaaTAACTAGTAGTAtttGGATCATCAGAAGGATA	1	23.8021	30.8888	1.29773	failed
nSSRseq_NothofagusP_055	M01328:304:000000000-CR4WJ:1:1118:8429:10474	83	27	9	AAG	GAAGAAGAAGAAGAAGAAGAAGAAGAA	166	TTCTTGCCACCGTCGATGAGGAggggATTATCGCAGAGACTGAGATaaaGCTCtttCTTGGATGaaaaaCaaaGCGAAGACgaagaagaagaagaagaagaagaagaaGCTATAAttttCTGATAACCAGAgggTAGGAACTTATcccaaaCGGCGTCGGAGTCGG	TTCTTGCCACCGTCGATGAGGAGGG	CCGACTCCGACGCCGTTTGGGATAA	68.255	68.673	F	316	CTTCTTGCCACCGTCGATGAGGAggggATTATCGCAGAGACTGAGATaaaGCTCtttCTTGGATGaaaaaCaaaGCGAAGACgaagaagaagaagaagaagaagaagaaGCTATAAttttCTGATAACCAGAgggTAGGAACTTATcccaaaCGGCGTCGGAGTCGGCGGCAGATCGGaaaGTGGTTGaaaTAGAGGATAACGTGCACGCATcccGAGGAGTAGTCAACGACACGACGtttGCCACGCATTCTTCAGGTaaaCGGTAGAACAAGTCCACCACCGTCTCCGTTcccATAGCaaaaCCaaaacccAAT	1	398.833	105.833	0.265356	FullLength	PS1	20	10	0.06929	0	yes
nSSRseq_NothofagusP_056	M01328:304:000000000-CR4WJ:1:2112:10859:10380	103	27	9	AAG	GAAGAAGAAGAAGAAGAAGAAGAAGAA	151	AGGAATCACGCGGTGaaaGGTgggAATTGaaaaaaCaaaTTAGGaaaTAGTgaagaagaagaagaagaagaagaagaatttAATAgggtttATGAATCTAgggtttCAGtttCTATAAGaaaaGCAgggAtttGGAtttGGTGtttgggCG	AGGAATCACGCGGTGAAAGGTGGGA	CGCCCAAACACCAAATCCAAATCCCT	68.217	66.264	F	338	AttttATAATTATaaaaTAGaaatatataTGaaaaaaaaaaaTCTAAGCTTAGGAATCACGCGGTGaaaGGTgggAATTGaaaaaaCaaaTTAGGaaaTAGTgaagaagaagaagaagaagaagaagaatttAATAgggtttATGAATCTAgggtttCAGtttCTATAAGaaaaGCAgggAtttGGAtttGGTGtttgggCGAGTaaaaCTTGCTgggATTCAtttGACGTTATCAATTATCaaaGTCTGCTTCAACTACACTCGGAGTCTCCGATACCttttCttttttttCttttttttAAtttttttttCCTgggACATGTCCaaaaCAACGaaa	1	403.083	134.557	0.33382	FullLength	PS1	23	10	0.0951	0	yes
nSSRseq_NothofagusP_057	M01328:304:000000000-CR4WJ:1:2113:12399:7526	97	27	9	AAG	GAAGAAGAAGAAGAAGAAGAAGAAGAA	168	ACTTCTTGCgggTGTCTTCGCCTCTGaaaCTCAGGAACACGTCGTGATTCCaaaTgggtttGGAAGCTGAGgaagaagaagaagaagaagaagaagaaGGTCCTTGAAGGCtttgggCAGCCATGGaaaTTGGaaaTAGAGCTATGGTTATGGTGGACCGGTCGGAGG	ACTTCTTGCGGGTGTCTTCGCCTCT	CCTCCGACCGGTCCACCATAACCAT	68.154	67.885	F	277	AAGGCGGTGTaaaGGTGATCCGTGAACTTCTTGCgggTGTCTTCGCCTCTGaaaCTCAGGAACACGTCGTGATTCCaaaTgggtttGGAAGCTGAGgaagaagaagaagaagaagaagaagaaGGTCCTTGAAGGCtttgggCAGCCATGGaaaTTGGaaaTAGAGCTATGGTTATGGTGGACCGGTCGGAGGTGCTTCttttGGTTGAGTTGAACTGCTGAAGTaaaCGGaaaTAGGAGGCCAATTCAGTGTGCTaaaTGCTAATACCGTCCATGG	1	418.641	98.6879	0.235734	RepeatFocused	PS1	10	9	0.07201	0.01	yes
nSSRseq_NothofagusP_058	M01328:304:000000000-CR4WJ:1:1101:20877:3724	40	24	8	ATC	TCATCATCATCATCATCATCATCA	100	TCCAATGGAAGCTTGTTGaaaGGCACTtcatcatcatcatcatcatcatcattttCTGACTgggACTCACTACCGCCATCATGAATGTCAGAAGCTACCT	TCCAATGGAAGCTTGTTGAAAGGCA	AGGTAGCTTCTGACATTCATGATGGC	63.663	63.081	F	224	TGCAGCTTCCAGTCCAATGGAAGCTTGTTGaaaGGCACTtcatcatcatcatcatcatcatcattttCTGACTgggACTCACTACCGCCATCATGAATGTCAGAAGCTACCTTAACAATCATTGCACCTCttttGTTGGTCGTACTgggTGTACaaaCACaaaCTCCACTGAACAAttttgggTGCCaaaTAATgggtttCATAAGCGAcccAGTAACTGaaaa	1	850.443	210.089	0.247035	FullLength	PS1	11	6	0.06114	0	yes
nSSRseq_NothofagusP_059	M01328:304:000000000-CR4WJ:1:1103:9301:12583	101	24	8	AAG	TTCTTCTTCTTCTTCTTCTTCTTC	115	CGTTGCTAATGTAGGCCTTCGTTGCTaaaaGGATTAATGAGCGCTTGTTGAGAGCaaaatttAAttcttcttcttcttcttcttcttcTAgggTACGTCGTCTTGTCTATgggCT	CGTTGCTAATGTAGGCCTTCGTTGC	AGCCCATAGACAAGACGACGTACCC	64.795	65.839	F	153	CTTggggAGAACaaaaGCTACTGTATTGAACATGTTCGTTGCTAATGTAGGCCTTCGTTGCTaaaaGGATTAATGAGCGCTTGTTGAGAGCaaaatttAAttcttcttcttcttcttcttcttcTAgggTACGTCGTCTTGTCTATgggCTGG	1	651.844	149.493	0.229339	FullLength	PS1	15	11	0.08831	0.01	yes
nSSRseq_NothofagusP_060	M01328:304:000000000-CR4WJ:1:2119:9146:24045	243	18	6	AGG	CTCCTCCTCCTCCTCCTC	144	ATTCTCTGGTACTTGAGCCTCGGctcctcctcctcctcctcTTCTTCTCCTTCTCCTTCTTCCACTTCCTCAtcgtcgtcgtcttcttcttctTCGTCCtcttcttctCGCTCGTCGTCTCCTTCGACGCCGTTCTCTGAAGGA	ATTCTCTGGTACTTGAGCCTCGG	TCCTTCAGAGAACGGCGTCGAAGGA	61.751	67.423	B	372	TTCCTACAAcccGaaaaCTCaaaCaaatttCCTAGtttCACCaaaaGaaaCACaaaTTCAGCTAATGaaaaaaCGACGCCAATCTCGaaaCTCACCTGGTTcccAAGaaaaTCGAGGATATGAACGGTGCCGGCGTgggTcccGAGCGCGATCATGCGCTCAGCGACGGCAATACACGACGCCGCATCGCTCGCCAGAAGCGAAGGTATGCTTccccccATTCTCTGGTACTTGAGCCTCGGctcctcctcctcctcctcTTCTTCTCCTTCTCCTTCTTCCACTTCCTCAtcgtcgtcgtcttcttcttctTCGTCCtcttcttctCGCTCGTCGTCTCCTTCGACGCCGTTCTCTGAAGGAATCGGAGCC	1	13.8958	18.0925	1.30201	failed

## Sheet: cpSSR
	Primer developements							PCR primer amplification test	Sequencing depth			Bioinformatic parameters		Locus Characteristics
LocusName	Orientation	Len	tm	GC%	Seq	Prod Size	Targeted polymorphism	SuccessInPCRtest	meanCoverage	sdCoverage	CVCoverage	Strategy	PS	NallelesSequence	NalleleSize	MissingRate	AllelicError	Kept in final dataset
cpSSRseq_NothofagusP_01	FORWARD	25	68.32	52	TGATGCTACACCGCTGCTCAATACC	141	1 SNP	1	1014.98	372.151	0.366658	failed
cpSSRseq_NothofagusP_01	REVERSE	26	66.4	46.15	GCACCGTAAAGATCAATTAGCGAGGT
cpSSRseq_NothofagusP_02	FORWARD	25	68.51	44	ACCAATTGTGTTCGAAACGGTGTGA	175	1 SNP	1	783.635	316.639	0.404065	FullLength	PS1	1	1	0.0532	0	no
cpSSRseq_NothofagusP_02	REVERSE	25	68.16	48	CACAGGCGATCGGTTCGATCTATTT
cpSSRseq_NothofagusP_03	FORWARD	25	67.27	48	TAGGATTTCCCCCGCTTAAGGGATA	106	1 SNP	1	1201.31	497.888	0.414453	FullLength	PS1	1	1	0.05184	0	no
cpSSRseq_NothofagusP_03	REVERSE	26	65.08	38.46	CCATTGATGTAAATCCAATCGTCTCA
cpSSRseq_NothofagusP_04	FORWARD	25	62.71	36	AACAATGAACAAAAAGGGAAGAACC	176	1 SNP	1	701.995	379.274	0.540281	FullLength	PS1	1	1	0.05593	0	no
cpSSRseq_NothofagusP_04	REVERSE	25	68.01	48	CGATAGGGCCCATTCAAGAAAGGAT
cpSSRseq_NothofagusP_05	FORWARD	25	68.21	48	GGTTCTCCCCGAAAACGACTTTCAT	214	1 SNP	1	306.13	255.271	0.833863	failed
cpSSRseq_NothofagusP_05	REVERSE	26	60.59	30.77	TTTCTGTCAATGAATAATTTGTCCAG
cpSSRseq_NothofagusP_07	FORWARD	25	67.3	48	CCCGTGTCAACCAATATCAACATCC	208	SSR	1	363.161	298.621	0.822282	failed
cpSSRseq_NothofagusP_07	REVERSE	25	68.44	56	ACTCCATCCGACTAGTTCCGGGTTC
cpSSRseq_NothofagusP_08	FORWARD	24	67.51	54.17	GGGACGTAATCCTGGACGTGAAGA	193	SSR	1	444	307.236	0.691973	FullLength	PS2	6	4	0.06275	0	yes
cpSSRseq_NothofagusP_08	REVERSE	25	68.37	48	TTCGAATCCCTCTCTTTCCGTTTCC
cpSSRseq_NothofagusP_11	FORWARD	26	60.25	30.77	AACTAAACGATAAATGAAGCGAAATC	202	SSR	1	499.734	403.178	0.806785	failed
cpSSRseq_NothofagusP_11	REVERSE	25	68.13	52	AGCCGCCGATTGACTATGTTGTAGG
cpSSRseq_NothofagusP_12	FORWARD	25	65.2	44	TTCCAGGGCCTGAATAAGACTTTGT	175	SSR	1	556.312	309.288	0.55596	FullLength	PS1	1	1	0.05593	0	no
cpSSRseq_NothofagusP_12	REVERSE	25	67.78	48	CATGTGCCAGGAACCAGATTTGAAC
cpSSRseq_NothofagusP_13	FORWARD	25	65.99	48	GCGGTACTCCAGGTTTTCACAAAAG	220	SSR	1	362.016	296.267	0.818383	FullLength	PS2	3	2	0.27012	0.0206	no
cpSSRseq_NothofagusP_13	REVERSE	25	65.85	48	CGTCCCCTTTCCATAGAGCTTTCTT
cpSSRseq_NothofagusP_14	FORWARD	25	68.1	36	TTGTTCGAAAAATCCGCAAATCCAT	188	SSR	1	637.266	319.85	0.50191	RepeatFocused	PS1	1	1	0.05457	0	no
cpSSRseq_NothofagusP_14	REVERSE	26	67.45	46.15	TCCCTGGAGAATTAATACCGGGAAGA
cpSSRseq_NothofagusP_15	FORWARD	26	66.59	38.46	TCAGGGAATTTTTGGGCTTAGTTTGA	163	SSR	1	469.74	291.602	0.620773	failed
cpSSRseq_NothofagusP_15	REVERSE	25	64.44	32	TTTTTATTTGTGTGGAATGCGGTTT
cpSSRseq_NothofagusP_16	FORWARD	25	67.93	48	CTTTGGGTCGTTTACCAATGGCAGT	185	SSR	1	457.786	366.217	0.799974	RepeatFocused	PS1	2	2	0.09822	0	yes
cpSSRseq_NothofagusP_16	REVERSE	26	60.58	26.92	AACAAAAATAAACGAAAGAAACCTCA
cpSSRseq_NothofagusP_17	FORWARD	25	68.3	44	TTGGACCGGCTATTGTTTCGTCAAT	196	SSR	1	617.708	348.661	0.564443	FullLength	PS1	3	3	0.05457	0	yes
cpSSRseq_NothofagusP_17	REVERSE	25	69.67	52	GGCCAGGGCCAAGGTACTTTGATTT
cpSSRseq_NothofagusP_19	FORWARD	25	64.63	40	TCCATATGGGGTAAAGAAGGGAAAA	204	indel	1	403.172	370.976	0.920143	FullLength	PS2	6	2	0.30832	0	no
cpSSRseq_NothofagusP_19	REVERSE	25	65.71	40	TGTCCGATTCATGAGGATACGAAAA
